# Supplementary material for: A Process-Based Model of TCA Cycle Functioning to Analyze Citrate Accumulation in Pre- and Post-Harvest Fruits
Source: PLoS One. 2015 Jun 4;10(6):e0126777. doi: 10.1371/journal.pone.0126777 (PMC4456289; doi:10.1371/journal.pone.0126777)
Supplement: S1 Dataset — (XLSX) [file pone.0126777.s001.xlsx]

## Sheet: data 2011_pre harvest
plant ID	genotype	treatment	air temperature (°C)	sampling date	jour	day after bloom	% FYT	pulp fresh weight (g)	pulp dry matter content (%)	pulp dry weight (g)	citrate concentration in the dry pulp (g/100g DW)	citrate concentration in the fresh pulp (g/100g FW)	amount of citrate in the pulp (g)
IDN1.19	IDN	A	24.91	2011-03-17	1	14	12.2	3	9.5	0.3	0.358	0.034	0.001
IDN1.19	IDN	A	26.22	2011-03-31	15	28	24.3	9.8	13.3	1.3	0.559	0.074	0.007
IDN1.19	IDN	A	26.23	2011-04-14	29	42	36.5	15.4	22	3.4	0.229	0.05	0.008
IDN1.19	IDN	A	24.04	2011-04-28	43	56	48.7	24.5	26.5	6.5	0.244	0.065	0.016
IDN1.19	IDN	A	28.09	2011-05-12	57	70	60.9	31.2	30	9.4	0.451	0.135	0.042
IDN1.19	IDN	A	27.55	2011-05-26	71	84	73	46.8	30.9	14.4	0.699	0.216	0.101
IDN1.19	IDN	A	28.83	2011-06-10	86	99	86.1	59.8	30.4	18.1	0.926	0.281	0.168
IDN1.19	IDN	A	28.73	2011-06-23	99	112	97.4	79	29.2	23.1	1.226	0.358	0.283
IDN1.40	IDN	A	24.91	2011-03-17	1	14	12.2	2.9	8.4	0.2	0.375	0.032	0.001
IDN1.40	IDN	A	26.22	2011-03-31	15	28	24.3	9.4	13.7	1.3	0.342	0.047	0.004
IDN1.40	IDN	A	26.23	2011-04-14	29	42	36.5	14.9	20.6	3.1	0.258	0.053	0.008
IDN1.40	IDN	A	24.04	2011-04-28	43	56	48.7	26.6	26.3	7	0.313	0.082	0.022
IDN1.40	IDN	A	28.09	2011-05-12	57	70	60.9	39.9	29.1	11.6	0.488	0.142	0.057
IDN1.40	IDN	A	27.55	2011-05-26	71	84	73	52.2	30.9	16.1	0.551	0.17	0.089
IDN1.40	IDN	A	28.83	2011-06-10	86	99	86.1	74.2	29.8	22.1	1.029	0.307	0.228
IDN1.40	IDN	A	28.73	2011-06-23	99	112	97.4	73.2	29.3	21.4	1.135	0.332	0.243
IDN1.45	IDN	T	24.35	2011-03-21	1	14	12.3	4	9.4	0.4	0.382	0.036	0.001
IDN1.45	IDN	T	26.74	2011-04-05	16	29	25.4	9	14.9	1.3	0.323	0.048	0.004
IDN1.45	IDN	T	24.11	2011-04-19	30	43	37.7	15.1	24	3.6	0.287	0.069	0.01
IDN1.45	IDN	T	26.78	2011-05-03	44	57	50	21	28.3	6	0.325	0.092	0.019
IDN1.45	IDN	T	27.08	2011-05-17	58	71	62.3	31.9	30.4	9.7	0.566	0.172	0.055
IDN1.45	IDN	T	28.9	2011-05-31	72	85	74.6	44.1	30.1	13.2	0.824	0.248	0.109
IDN1.45	IDN	T	27.44	2011-06-14	86	99	86.8	66.4	28	18.6	1.11	0.311	0.206
IDN1.45	IDN	T	29.09	2011-06-21	93	106	93	61.4	28.3	17.4	1.153	0.327	0.201
IDN1.50	IDN	A	24.54	2011-03-14	1	18	16.7	4.3	10.8	0.5	0.442	0.048	0.002
IDN1.50	IDN	A	26.92	2011-03-25	12	29	26.9	10.4	15.7	1.6	0.327	0.051	0.005
IDN1.50	IDN	A	23.87	2011-04-12	30	47	43.5	20.5	27.1	5.6	0.246	0.067	0.014
IDN1.50	IDN	A	26.09	2011-04-26	44	61	56.5	30.4	29.5	9	0.582	0.172	0.052
IDN1.50	IDN	A	26.66	2011-05-10	58	75	69.4	44.1	30.7	13.5	0.423	0.13	0.057
IDN1.50	IDN	A	26.45	2011-05-24	72	89	82.4	61.4	31	19	0.67	0.208	0.128
IDN1.50	IDN	A	28.43	2011-06-08	87	104	96.3	84.7	28.4	24	1.023	0.29	0.246
IDN1.8	IDN	A	24.91	2011-03-17	1	14	12.2	3.7	9.8	0.4	0.262	0.026	0.001
IDN1.8	IDN	A	26.22	2011-03-31	15	28	24.3	9.4	14.3	1.3	0.463	0.066	0.006
IDN1.8	IDN	A	26.23	2011-04-14	29	42	36.5	14.3	23.1	3.3	0.197	0.045	0.006
IDN1.8	IDN	A	24.04	2011-04-28	43	56	48.7	24.6	27	6.6	0.298	0.08	0.02
IDN1.8	IDN	A	28.09	2011-05-12	57	70	60.9	31.3	30.5	9.6	0.466	0.142	0.044
IDN1.8	IDN	A	27.55	2011-05-26	71	84	73	53.7	31.1	16.7	0.715	0.222	0.119
IDN1.8	IDN	A	28.83	2011-06-10	86	99	86.1	54.9	30	16.5	0.93	0.279	0.153
IDN1.8	IDN	A	28.73	2011-06-23	99	112	97.4	75.8	28.9	21.9	1.181	0.342	0.259
IDN2.15	IDN	A	24.54	2011-03-14	1	18	15.7	4	11.4	0.5	0.416	0.048	0.002
IDN2.15	IDN	A	26.92	2011-03-25	12	29	25.2	10	15.7	1.6	0.332	0.052	0.005
IDN2.15	IDN	A	26.09	2011-04-26	44	61	53	26.5	29.5	7.8	0.328	0.097	0.026
IDN2.15	IDN	A	26.66	2011-05-10	58	75	65.2	32.9	31.5	10.4	0.609	0.192	0.063
IDN2.15	IDN	A	26.45	2011-05-24	72	89	77.4	50.8	31.4	16	0.829	0.261	0.132
IDN2.15	IDN	A	28.43	2011-06-08	87	104	90.4	64.9	29.3	19	1.168	0.343	0.222
IDN2.16	IDN	T	24.35	2011-03-21	1	14	12.4	3.5	10.2	0.4	0.346	0.035	0.001
IDN2.16	IDN	T	26.74	2011-04-05	16	29	25.7	7.5	16.2	1.2	0.21	0.034	0.003
IDN2.16	IDN	T	24.11	2011-04-19	30	43	38.1	10.7	23.4	2.5	0.173	0.041	0.004
IDN2.16	IDN	T	26.78	2011-05-03	44	57	50.4	17.6	28.4	5	0.285	0.081	0.014
IDN2.16	IDN	T	27.08	2011-05-17	58	71	62.8	23.7	30.4	7.2	0.406	0.123	0.029
IDN2.16	IDN	T	28.9	2011-05-31	72	85	75.2	40.5	29.8	12.1	0.94	0.28	0.114
IDN2.16	IDN	T	27.44	2011-06-14	86	99	87.6	46.9	29.2	13.7	1.072	0.313	0.147
IDN2.16	IDN	T	29.09	2011-06-21	93	106	93.8	57.4	28.2	16.2	1.208	0.341	0.196
IDN2.39	IDN	T	24.35	2011-03-21	1	14	12.6	4.4	10.1	0.4	0.327	0.033	0.001
IDN2.39	IDN	T	26.74	2011-04-05	16	29	26.1	10.2	17.5	1.8	0.178	0.031	0.003
IDN2.39	IDN	T	24.11	2011-04-19	30	43	38.7	14.1	25.3	3.6	0.151	0.038	0.005
IDN2.39	IDN	T	26.78	2011-05-03	44	57	51.4	23.7	29.3	6.9	0.303	0.089	0.021
IDN2.39	IDN	T	27.08	2011-05-17	58	71	64	34.3	30.5	10.5	0.512	0.156	0.054
IDN2.39	IDN	T	28.9	2011-05-31	72	85	76.6	51.7	28.6	14.8	0.698	0.2	0.103
IDN2.39	IDN	T	27.44	2011-06-14	86	99	89.2	59.3	28.3	16.8	1.391	0.394	0.233
IDN2.39	IDN	T	29.09	2011-06-21	93	106	95.5	74.7	25.9	19.3	1.314	0.34	0.254
IDN2.8	IDN	A	25.47	2011-03-15	1	15	13.6	3.1	9.5	0.3	0.5	0.048	0.001
IDN2.8	IDN	A	25.24	2011-03-29	15	29	26.4	9.3	18.7	1.7	0.441	0.083	0.008
IDN2.8	IDN	A	26.23	2011-04-14	31	45	40.9	18	24.4	4.4	0.266	0.065	0.012
IDN2.8	IDN	A	26.09	2011-04-26	43	57	51.8	28.1	28.7	8.1	0.363	0.104	0.029
IDN2.8	IDN	A	26.66	2011-05-10	57	71	64.5	40.8	30.7	12.5	0.516	0.158	0.065
IDN2.8	IDN	A	26.45	2011-05-24	71	85	77.3	54.4	31.4	17.1	0.735	0.231	0.126
IDN2.8	IDN	A	28.43	2011-06-08	86	100	90.9	82	29.8	24.4	0.965	0.287	0.236
IDN3.28	IDN	T	24.91	2011-03-17	1	14	12.2	3.6	10.5	0.4	0.382	0.04	0.001
IDN3.28	IDN	T	26.22	2011-03-31	15	28	24.3	7.3	14.6	1.1	0.29	0.042	0.003
IDN3.28	IDN	T	26.23	2011-04-14	29	42	36.5	10.1	21.9	2.2	0.201	0.044	0.004
IDN3.28	IDN	T	24.04	2011-04-28	43	56	48.7	17.3	27.7	4.8	0.24	0.067	0.012
IDN3.28	IDN	T	28.09	2011-05-12	57	70	60.9	22.3	29.7	6.6	0.421	0.125	0.028
IDN3.28	IDN	T	27.55	2011-05-26	71	84	73	36.8	30.4	11.2	0.764	0.232	0.086
IDN3.28	IDN	T	28.83	2011-06-10	86	99	86.1	39.4	29.9	11.8	1.046	0.312	0.123
IDN3.34	IDN	T	25.21	2011-03-22	1	15	13.9	4.5	9.7	0.4	0.404	0.039	0.002
IDN3.34	IDN	T	26.74	2011-04-05	15	29	26.9	9.8	15.6	1.5	0.429	0.067	0.007
IDN3.34	IDN	T	24.11	2011-04-19	29	43	39.8	13.8	23.5	3.2	0.273	0.064	0.009
IDN3.34	IDN	T	26.78	2011-05-03	43	57	52.8	22.8	28.4	6.5	0.439	0.125	0.028
IDN3.34	IDN	T	27.08	2011-05-17	57	71	65.7	34.7	30.4	10.6	0.514	0.156	0.054
IDN3.34	IDN	T	28.9	2011-05-31	71	85	78.7	50.2	29.2	14.6	0.946	0.276	0.138
IDN3.34	IDN	T	27.44	2011-06-14	85	99	91.7	69.9	26.4	18.4	1.267	0.334	0.233
IDN3.34	IDN	T	29.09	2011-06-21	92	106	98.1	66.5	26.3	17.5	1.336	0.352	0.234
IDN3.43	IDN	T	25.21	2011-03-22	1	15	12.9	4.5	11.8	0.5	0.416	0.049	0.002
IDN3.43	IDN	T	26.74	2011-04-05	15	29	25	9.3	19.2	1.8	0.319	0.061	0.006
IDN3.43	IDN	T	24.11	2011-04-19	29	43	37.1	15.4	25.1	3.9	0.207	0.052	0.008
IDN3.43	IDN	T	26.78	2011-05-03	43	57	49.1	21	29.7	6.2	0.318	0.094	0.02
IDN3.43	IDN	T	27.08	2011-05-17	57	71	61.2	36.3	28.6	10.4	0.588	0.168	0.061
IDN3.43	IDN	T	28.9	2011-05-31	71	85	73.3	46.3	31.2	14.4	0.635	0.198	0.092
IDN3.43	IDN	T	27.44	2011-06-14	85	99	85.3	65.2	28.8	18.8	0.954	0.275	0.179
IDN3.43	IDN	T	29.09	2011-06-21	92	106	91.4	64.2	28.8	18.5	1.167	0.336	0.216
JB1.2	JB	T	27.71	2011-05-19	1	14	15.2174	3.88	10.3448	0.401379	0.288187	0.0298124	0.00115672
JB1.2	JB	T	28.53	2011-06-01	14	27	29.3478	10.72	15.0725	1.61577	0.265619	0.0400354	0.00429179
JB1.2	JB	T	28.47	2011-06-16	29	42	45.6522	24.21	24.2917	5.88101	0.286962	0.0697079	0.0168763
JB1.2	JB	T	27.12	2011-06-30	43	56	60.8696	40.1	27.7263	11.1183	0.442836	0.122782	0.0492357
JB1.2	JB	T	27.38	2011-07-13	56	69	75	63.23	30.2426	19.1224	0.805457	0.243591	0.154023
JB1.2	JB	T	25.29	2011-08-02	76	89	96.7391	92.1	28.5512	31	1.36441	0.389555	0.35878
JB1.26	JB	A	28.43	2011-06-08	1	16	17.7778	4.85	9.95261	0.482701	0.219876	0.0218834	0.00106134
JB1.26	JB	A	29.09	2011-06-21	14	29	32.2222	9.79	16.1257	1.5787	0.251472	0.0405515	0.00396999
JB1.26	JB	A	28.21	2011-07-05	28	43	47.7778	29.48	24.9829	7.36496	0.265117	0.066234	0.0195258
JB1.26	JB	A	27.81	2011-07-21	44	59	65.5556	47.68	30.6297	14.6042	0.441273	0.13516	0.0644445
JB1.26	JB	A	25.29	2011-08-02	56	71	78.8889	76.03	30.6587	23.3098	0.762656	0.23382	0.177774
JB1.26	JB	A	27.78	2011-08-16	70	85	94.4444	99.93	30.4554	30.4341	1.24112	0.377989	0.377724
JB1.27	JB	A	27.55	2011-05-26	1	14	15.3846	4.15	12.6	0.5229	0.233552	0.0294275	0.00122124
JB1.27	JB	A	28.83	2011-06-10	16	29	31.8681	12.62	18.1	2.28422	0.221003	0.0400016	0.0050482
JB1.27	JB	A	28.73	2011-06-23	29	42	46.1538	25.69	24	6.1656	0.239839	0.0575614	0.0147875
JB1.27	JB	A	26.87	2011-07-07	43	56	61.5385	46.85	30.1	14.1019	0.546203	0.164407	0.0770248
JB1.27	JB	A	27.81	2011-07-21	57	70	76.9231	84.3	30.7	25.8801	0.984021	0.302094	0.254666
JB1.27	JB	A	28.71	2011-08-04	71	84	92.3077	105.61	30.4	32.1054	1.25695	0.382112	0.403549
JB1.29	JB	A	26.45	2011-05-24	1	15	15.9574	3.97	11.6531	0.462629	0.279206	0.0325362	0.00129169
JB1.29	JB	A	28.43	2011-06-08	16	30	31.9149	12.5	16.6667	2.08333	0.227267	0.0378779	0.00473474
JB1.29	JB	A	29.09	2011-06-21	29	43	45.7447	28.59	24.8856	7.11479	0.236802	0.0589295	0.016848
JB1.29	JB	A	26.87	2011-07-07	45	59	62.766	33.92	30.2173	10.2497	0.409031	0.123598	0.0419245
JB1.29	JB	A	27.81	2011-07-21	59	73	77.6596	85.33	29.3234	25.0217	0.741729	0.2175	0.185593
JB1.29	JB	A	28.71	2011-08-04	73	87	92.5532	96.63	30.5628	29.5328	1.19503	0.365236	0.352927
JB1.33	JB	T	27.55	2011-05-26	1	14	15.0538	5.06	11.1628	0.564837	0.245799	0.0274381	0.00138837
JB1.33	JB	T	28.83	2011-06-10	16	29	31.1828	15.65	17.1551	2.68477	0.188697	0.0323712	0.00506609
JB1.33	JB	T	28.73	2011-06-23	29	42	45.1613	25.33	22.7055	5.7513	0.246211	0.0559034	0.0141603
JB1.33	JB	T	26.87	2011-07-07	43	56	60.2151	38.8	28.3528	11.0009	0.406596	0.115281	0.0447292
JB1.33	JB	T	27.81	2011-07-21	57	70	75.2688	65.51	29.281	19.182	0.694048	0.203224	0.133132
JB1.33	JB	T	28.71	2011-08-04	71	84	90.3226	87.62	30.158	26.4244	1.16383	0.350988	0.307536
JB1.34	JB	T	28.53	2011-06-01	1	13	14.7727	4.46	10.4651	0.466744	0.297275	0.0311101	0.00138751
JB1.34	JB	T	28.47	2011-06-16	16	28	31.8182	11.86	16.3962	1.94459	0.214933	0.0352409	0.00417957
JB1.34	JB	T	28.21	2011-07-05	35	47	53.4091	35.48	27.0415	9.59434	0.384481	0.10397	0.0368884
JB1.34	JB	T	27.81	2011-07-21	51	63	71.5909	54.92	29.759	16.3437	0.711948	0.211869	0.116358
JB1.34	JB	T	28.71	2011-08-04	65	77	87.5	79.93	29.042	23.2133	1.05233	0.305617	0.24428
JB1.34	JB	T	27.78	2011-08-16	77	89	101.136	100.68	29.6064	29.8077	1.43817	0.425789	0.428685
JB1.35	JB	T	27.55	2011-05-26	1	14	15.0538	4.02	11.9	0.47838	0.186356	0.0221764	0.000891491
JB1.35	JB	T	28.83	2011-06-10	16	29	31.1828	14.17	17.4	2.46558	0.196331	0.0341616	0.0048407
JB1.35	JB	T	28.73	2011-06-23	29	42	45.1613	27.46	23.1	6.34326	0.224003	0.0517448	0.0142091
JB1.35	JB	T	26.87	2011-07-07	43	56	60.2151	38.16	28.9	11.0282	0.450226	0.130115	0.049652
JB1.35	JB	T	27.81	2011-07-21	57	70	75.2688	58.94	30.4	17.9178	0.970635	0.295073	0.173916
JB1.35	JB	T	28.71	2011-08-04	71	84	90.3226	81.75	30.1	24.6068	1.09963	0.330987	0.270582
JB1.37	JB	A	26.45	2011-05-24	1	15	16.8539	5.22	12.8	0.66816	0.387568	0.0496087	0.00258957
JB1.37	JB	A	28.43	2011-06-08	16	30	33.7079	17.81	18.2	3.24142	0.167373	0.0304619	0.00542526
JB1.37	JB	A	29.09	2011-06-21	29	43	48.3146	29.9	24.5	7.3255	0.246844	0.0604768	0.0180826
JB1.37	JB	A	28.21	2011-07-05	43	57	64.0449	47.31	30.2	14.2876	0.455694	0.13762	0.0651079
JB1.37	JB	A	27.81	2011-07-21	59	73	82.0225	72.92	30.8	22.4594	0.817361	0.251747	0.183574
JB1.37	JB	A	28.71	2011-08-04	73	87	97.7528	110.43	31.2	34.4542	1.31681	0.410845	0.453696
JB1.38	JB	T	27.55	2011-05-26	1	14	14.8936	4.95	12.1	0.59895	0.275459	0.0333306	0.00164986
JB1.38	JB	T	28.83	2011-06-10	16	29	30.8511	17.32	18	3.1176	0.183325	0.0329985	0.00571534
JB1.38	JB	T	28.73	2011-06-23	29	42	44.6809	25.18	23.2	5.84176	0.262544	0.0609103	0.0153372
JB1.38	JB	T	26.87	2011-07-07	43	56	59.5745	42.99	29.3	12.5961	0.497467	0.145758	0.0626613
JB1.38	JB	T	27.81	2011-07-21	57	70	74.4681	63.67	30.1	19.1647	0.835401	0.251456	0.160102
JB1.38	JB	T	28.71	2011-08-04	71	84	89.3617	83.58	30.7	25.6591	1.21524	0.373078	0.311819
JB1.5	JB	T	28.53	2011-06-01	1	13	13.6842	3.92	11.9	0.46648	0.278055	0.0330886	0.00129707
JB1.5	JB	T	28.47	2011-06-16	16	28	29.4737	13.65	16.2	2.2113	0.272371	0.044124	0.00602293
JB1.5	JB	T	28	2011-06-30	30	42	44.2105	26.54	24.9	6.60846	0.238741	0.0594466	0.0157771
JB1.5	JB	T	27.38	2011-07-13	43	55	57.8947	39.97	29.3	11.7112	0.443019	0.129805	0.0518829
JB1.5	JB	T	26.47	2011-07-28	58	70	73.6842	63.46	30.6	19.4188	0.925142	0.283093	0.179651
JB1.5	JB	T	28.78	2011-08-12	73	85	89.4737	75.15	31.1	23.3717	1.31873	0.410124	0.308208
JB1.7	JB	A	28.53	2011-06-01	1	13	14.7727	3.73	11.4706	0.427853	0.26665	0.0305863	0.00114087
JB1.7	JB	A	28.47	2011-06-16	16	28	31.8182	12.55	17.0178	2.13574	0.257449	0.0438122	0.00549843
JB1.7	JB	A	27.12	2011-06-30	30	42	47.7273	26.71	25.5849	6.83373	0.348456	0.0891521	0.0238125
JB1.7	JB	A	27.38	2011-07-13	43	55	62.5	47.06	30.1027	14.1663	0.467622	0.140767	0.0662448
JB1.7	JB	A	26.47	2011-07-28	58	70	79.5455	69.79	30.7414	21.4544	0.749619	0.230443	0.160826
JB1.7	JB	A	28.78	2011-08-12	73	85	96.5909	92.95	30.8306	28.657	1.14535	0.353119	0.328224
JB1.9	JB	A	28.53	2011-06-01	1	13	13.8298	4.38	12.9	0.56502	0.19213	0.0247847	0.00108557
JB1.9	JB	A	28.47	2011-06-16	16	28	29.7872	14.63	16.8	2.45784	0.302312	0.0507884	0.00743034
JB1.9	JB	A	28	2011-06-30	30	42	44.6809	29	24.5	7.105	0.290749	0.0712334	0.0206577
JB1.9	JB	A	27.38	2011-07-13	43	55	58.5106	47.93	29.7	14.2352	0.353292	0.104928	0.0502919
JB1.9	JB	A	26.47	2011-07-28	58	70	74.4681	78.56	30.7	24.1179	0.641501	0.196941	0.154717
JB1.9	JB	A	28.78	2011-08-12	73	85	90.4255	103.26	30.3	31.2878	1.19524	0.362157	0.373963
PL1.1	PL	T	26.92	2011-03-25	1	15	14.8515	4.96	11.1554	0.553307	0.47096	0.0525374	0.00260585
PL1.1	PL	T	23.87	2011-04-12	19	33	32.6733	11.1	19.2029	2.13152	0.665892	0.127871	0.0141936
PL1.1	PL	T	26.09	2011-04-26	33	47	46.5347	26.07	26.4114	6.88546	0.664647	0.175543	0.045764
PL1.1	PL	T	26.66	2011-05-10	47	61	60.396	32.02	30.8183	9.86803	0.657749	0.202707	0.0649068
PL1.1	PL	T	26.45	2011-05-24	61	75	74.2574	57.06	31.8902	18.1965	0.979104	0.312238	0.178163
PL1.1	PL	T	28.43	2011-06-08	76	90	89.1089	59.28	31.0291	18.3941	1.06696	0.331067	0.196257
PL1.10	PL	T	25.47	2011-03-15	1	15	14.7059	3.92	5.26316	0.206316	0.39505	0.0207921	0.000815051
PL1.10	PL	T	25.24	2011-03-29	15	29	28.4314	10.07	15.7785	1.58889	0.518092	0.081747	0.00823192
PL1.10	PL	T	26.23	2011-04-14	31	45	44.1176	18.25	23.9867	4.37757	0.62027	0.148782	0.0271527
PL1.10	PL	T	24.04	2011-04-28	45	59	57.8431	31.33	27.2623	8.54128	0.765765	0.208765	0.0654062
PL1.10	PL	T	28.09	2011-05-12	59	73	71.5686	41.28	30.0317	12.3971	0.903603	0.271367	0.11202
PL1.10	PL	T	27.55	2011-05-26	73	87	85.2941	61.59	29.4453	18.1353	1.09363	0.322023	0.198334
PL1.11	PL	A	25.47	2011-03-15	1	15	14.0187	4.81	11.1	0.53391	0.550202	0.0610724	0.00293758
PL1.11	PL	A	25.24	2011-03-29	15	29	27.1028	12.6	17.3	2.1798	0.666982	0.115388	0.0145389
PL1.11	PL	A	26.23	2011-04-14	31	45	42.0561	19	25.7	4.883	0.713261	0.183308	0.0348285
PL1.11	PL	A	24.04	2011-04-28	45	59	55.1402	32.45	28.9	9.37805	0.782931	0.226267	0.0734236
PL1.11	PL	A	28.09	2011-05-12	59	73	68.2243	46.08	30.2	13.9162	0.98163	0.296452	0.136605
PL1.11	PL	A	27.55	2011-05-26	73	87	81.3084	63.02	30.9	19.4732	1.09772	0.339196	0.213762
PL1.26	PL	T	25.21	2011-03-22	1	15	14.4231	5.82	10.8656	0.632376	0.621918	0.0675749	0.00393286
PL1.26	PL	T	26.74	2011-04-05	15	29	27.8846	13.24	17.5633	2.32538	0.752657	0.132191	0.0175021
PL1.26	PL	T	24.11	2011-04-19	29	43	41.3462	18.63	24.4456	4.55422	0.559721	0.136828	0.025491
PL1.26	PL	T	26.78	2011-05-03	43	57	54.8077	32.94	27.8369	9.16947	0.75116	0.209099	0.0688774
PL1.26	PL	T	27.08	2011-05-17	57	71	68.2692	40.75	30.4098	12.392	0.920552	0.279938	0.114075
PL1.26	PL	T	28.9	2011-05-31	71	85	81.7308	67.18	28.8769	19.3995	1.04272	0.301107	0.202284
PL1.35	PL	T	24.91	2011-03-17	1	14	13.0841	4.05	9.5	0.38475	0.301653	0.028657	0.00116061
PL1.35	PL	T	26.22	2011-03-31	15	28	26.1682	11.14	14.7	1.63758	0.652285	0.0958859	0.0106817
PL1.35	PL	T	26.23	2011-04-14	29	42	39.2523	15.33	22	3.3726	0.568734	0.125122	0.0191811
PL1.35	PL	T	24.04	2011-04-28	43	56	52.3364	27.1	25.9	7.0189	0.612421	0.158617	0.0429852
PL1.35	PL	T	28.09	2011-05-12	57	70	65.4206	36.45	28.6	10.4247	0.796523	0.227806	0.0830352
PL1.35	PL	T	27.55	2011-05-26	71	84	78.5047	53.36	30.5	16.2748	1.10252	0.336268	0.179432
PL1.40	PL	A	25.47	2011-03-15	1	15	13.8889	3.93	10.4712	0.411518	0.561472	0.0587929	0.00231056
PL1.40	PL	A	25.24	2011-03-29	15	29	26.8519	11.11	16.3704	1.81876	0.498223	0.0815614	0.00906147
PL1.40	PL	A	26.23	2011-04-14	31	45	41.6667	16.77	23.9411	4.01492	0.473566	0.113377	0.0190133
PL1.40	PL	A	26.09	2011-04-26	43	57	52.7778	28.06	27.3268	7.6679	0.569393	0.155597	0.0436605
PL1.40	PL	A	26.66	2011-05-10	57	71	65.7407	37.6	30.08	11.3101	0.802749	0.241467	0.0907915
PL1.40	PL	A	26.45	2011-05-24	71	85	78.7037	57.71	30.7799	17.7631	0.809643	0.249207	0.143818
PL1.43	PL	A	25.24	2011-03-29	1	15	14.5631	5.13	10.8	0.55404	0.182308	0.0196892	0.00101006
PL1.43	PL	A	26.23	2011-04-14	17	31	30.0971	12.52	19.1	2.39132	0.703785	0.134423	0.0168297
PL1.43	PL	A	24.04	2011-04-28	31	45	43.6893	17.37	25.4	4.41198	0.631055	0.160288	0.027842
PL1.43	PL	A	28.09	2011-05-12	45	59	57.2816	28.65	29.5	8.45175	0.722471	0.213129	0.0610615
PL1.43	PL	A	27.55	2011-05-26	59	73	70.8738	49.19	31.5	15.4948	0.898374	0.282988	0.139202
PL1.43	PL	A	28.83	2011-06-10	74	88	85.4369	72.17	31	22.3727	1.06563	0.330345	0.23841
PL1.8	PL	A	25.47	2011-03-15	1	15	13.6364	4.24	10.7914	0.457554	0.407336	0.0439571	0.00186378
PL1.8	PL	A	25.24	2011-03-29	15	29	26.3636	11.77	17.1479	2.0183	0.638556	0.109499	0.012888
PL1.8	PL	A	26.23	2011-04-14	31	45	40.9091	18.43	25.7783	4.75093	0.618582	0.15946	0.0293884
PL1.8	PL	A	24.04	2011-04-28	45	59	53.6364	26.19	28.1104	7.36211	0.658278	0.185045	0.0484632
PL1.8	PL	A	28.09	2011-05-12	59	73	66.3636	41.7	30.5616	12.7442	0.950647	0.290533	0.121152
PL1.8	PL	A	27.55	2011-05-26	73	87	79.0909	54.39	30.7076	16.7019	1.11689	0.342969	0.186541
PL2.33	PL	T	25.47	2011-03-15	1	15	14.8515	3.61	10.9	0.39349	0.38592	0.0420653	0.00151856
PL2.33	PL	T	25.24	2011-03-29	15	29	28.7129	9.25	15.8	1.4615	0.645574	0.102001	0.00943506
PL2.33	PL	T	26.23	2011-04-14	31	45	44.5545	16.87	25.2	4.25124	0.595407	0.150042	0.0253122
PL2.33	PL	T	26.09	2011-04-26	43	57	56.4356	25.05	30.9	7.74045	0.720645	0.222679	0.0557811
PL2.33	PL	T	26.66	2011-05-10	57	71	70.297	37.05	30	11.115	0.856858	0.257057	0.0952398
PL2.33	PL	T	26.45	2011-05-24	71	85	84.1584	52.47	31.2	16.3706	0.992655	0.309708	0.162504
PL2.36	PL	A	25.47	2011-03-15	1	15	14.0187	4.73	12.3	0.58179	0.695878	0.085593	0.00404855
PL2.36	PL	A	25.24	2011-03-29	15	29	27.1028	11.96	19.6	2.34416	0.695603	0.136338	0.016306
PL2.36	PL	A	26.23	2011-04-14	31	45	42.0561	20.7	27.7	5.7339	0.625483	0.173259	0.0358646
PL2.36	PL	A	26.09	2011-04-26	43	57	53.271	36.32	28.9	10.4965	0.52	0.15028	0.0545817
PL2.36	PL	A	26.66	2011-05-10	57	71	66.3551	47.58	31.1	14.7974	0.748883	0.232903	0.110815
PL2.36	PL	A	26.45	2011-05-24	71	85	79.4393	59.64	31.4	18.727	0.811846	0.25492	0.152034
PL2.51	PL	T	25.24	2011-03-29	1	15	15.1515	3.19	9	0.2871	0.436094	0.0392485	0.00125203
PL2.51	PL	T	26.23	2011-04-14	17	31	31.3131	9.36	16.2	1.51632	0.756848	0.122609	0.0114762
PL2.51	PL	T	24.04	2011-04-28	31	45	45.4545	14.35	22.3	3.20005	0.688492	0.153534	0.0220321
PL2.51	PL	T	28.09	2011-05-12	45	59	59.596	28.38	26.7	7.57746	0.702161	0.187477	0.053206
PL2.51	PL	T	27.55	2011-05-26	59	73	73.7374	43.52	28.6	12.4467	0.879215	0.251456	0.109433
PL2.51	PL	T	28.83	2011-06-10	74	88	88.8889	54.36	29.9	16.2536	1.13048	0.338012	0.183744
PL2.6	PL	A	26.92	2011-03-25	1	15	14.5631	5.41	10.2881	0.556584	0.557391	0.0573447	0.00310235
PL2.6	PL	A	23.87	2011-04-12	19	33	32.0388	12.4	19.398	2.40535	0.802632	0.155694	0.0193061
PL2.6	PL	A	26.09	2011-04-26	33	47	45.6311	23.46	24.3892	5.72171	0.697085	0.170013	0.0398851
PL2.6	PL	A	26.66	2011-05-10	47	61	59.2233	35.75	28.6104	10.2282	0.62491	0.178789	0.0639172
PL2.6	PL	A	26.45	2011-05-24	61	75	72.8155	56.28	30.6057	17.2249	0.865707	0.264956	0.149117
PL2.6	PL	A	28.43	2011-06-08	76	90	87.3786	68.21	30.1489	20.5646	1.06746	0.321828	0.219519

## Sheet: data 2011_post harvest
genotype	plant ID	harvest stage (% FYT)	day after harvest	day after ethylene treatment	day after bloom	storage temperature (°C)	pulp fresh weight (g)	pulp dry weight (g)	citrate concentration in the dry pulp (g/100g DW)	citrate concentration in the fresh pulp (g/100g FW)	amount of citrate in the pulp (g)
IDN	IDN1.23	70	6	0	82	18	39.46	12.2069	0.579142	0.179157	0.0706953
IDN	IDN1.23	70	9	3	85	18	37.59	11.5654	0.822522	0.253067	0.0951277
IDN	IDN1.23	70	12	6	88	18	40.03	12.6235	0.751827	0.23709	0.094907
IDN	IDN1.23	70	15	9	91	18	37.27	10.3394	0.639796	0.177492	0.0661512
IDN	IDN1.23	70	19	13	95	18	38.58	9.58954	0.660436	0.16416	0.0633328
IDN	IDN1.30	70	7	0	89	18	53.31	15.1728	0.896929	0.255278	0.136089
IDN	IDN1.30	70	10	3	92	18	59.78	17.0943	0.970249	0.277446	0.165857
IDN	IDN1.30	70	13	6	95	18	62.66	17.1937	0.969201	0.265945	0.166641
IDN	IDN1.30	70	16	9	98	18	59.06	15.0216	0.860902	0.218966	0.129321
IDN	IDN1.30	70	20	13	102	18	58.06	13.8725	0.778174	0.185932	0.107952
IDN	IDN2.11	70	7	0	85	18	47.94	14.0251	1.12894	0.330278	0.158335
IDN	IDN2.11	70	10	3	88	18	49.44	14.5276	1.05141	0.30895	0.152745
IDN	IDN2.11	70	13	6	91	18	45.64	13.5419	0.945533	0.28055	0.128043
IDN	IDN2.11	70	16	9	94	18	43.79	11.2718	0.780787	0.200979	0.0880086
IDN	IDN2.11	70	20	13	98	18	48.98	12.3536	0.727869	0.183582	0.0899182
IDN	IDN2.14	70	7	0	85	18	52.37	16.37	0.911816	0.285019	0.149264
IDN	IDN2.14	70	10	3	88	18	49.24	13.52	0.961955	0.264127	0.130056
IDN	IDN2.14	70	13	6	91	18	45.91	14.52	0.856751	0.270966	0.1244
IDN	IDN2.14	70	20	13	98	18	54.98	15.09	0.735487	0.201864	0.110985
IDN	IDN2.29	70	6	0	85	18	56.39	17.444	0.904299	0.279741	0.157746
IDN	IDN2.29	70	9	3	88	18	58.55	18.46	0.92851	0.292746	0.171403
IDN	IDN2.29	70	12	6	91	18	61.73	19	0.824538	0.253786	0.156662
IDN	IDN2.29	70	15	9	94	18	53.73	16.33	0.68403	0.207895	0.111702
IDN	IDN2.29	70	19	13	98	18	64.92	17.6626	0.588676	0.160159	0.103976
IDN	IDN2.31	70	7	0	89	18	45.44	13.7151	0.839221	0.253301	0.1151
IDN	IDN2.31	70	10	3	92	18	50.98	15.298	0.997851	0.299434	0.152651
IDN	IDN2.31	70	13	6	95	18	54.51	16.1414	0.718908	0.212881	0.116042
IDN	IDN2.31	70	16	9	98	18	54.86	15.1159	0.905692	0.249551	0.136904
IDN	IDN2.31	70	20	13	102	18	47.57	11.8799	0.977434	0.244099	0.116118
IDN	IDN2.34	70	7	0	89	18	40.94	12.5036	0.907432	0.277141	0.113462
IDN	IDN2.34	70	10	3	92	18	48.73	15.302	1.18416	0.371846	0.181201
IDN	IDN2.34	70	13	6	95	18	44.59	13.5881	0.936148	0.285276	0.127204
IDN	IDN2.34	70	16	9	98	18	45.23	12.2703	0.765498	0.20767	0.0939292
IDN	IDN2.34	70	20	13	102	18	42.52	10.583	0.817478	0.203466	0.0865139
IDN	IDN2.41	70	6	0	82	18	36.95	11.06	0.813927	0.243627	0.0900203
IDN	IDN2.41	70	9	3	85	18	34.93	10.4	1.00327	0.298711	0.10434
IDN	IDN2.41	70	12	6	88	18	36.3	10.57	1.04685	0.304825	0.110652
IDN	IDN2.41	70	15	9	91	18	36.87	9.49	0.992831	0.255546	0.0942197
IDN	IDN2.41	70	19	13	95	18	35	8.11	0.951639	0.220508	0.0771779
IDN	IDN2.5	70	7	0	89	18	34.98	10.84	0.840389	0.260429	0.0910981
IDN	IDN2.5	70	10	3	92	18	32.41	9.88	0.9768	0.297772	0.0965079
IDN	IDN2.5	70	13	6	95	18	36.61	10.73	0.979284	0.287018	0.105077
IDN	IDN2.5	70	16	9	98	18	35.26	9.65	0.909166	0.248822	0.0877345
IDN	IDN2.5	70	20	13	102	18	34.46	8.73	0.919589	0.232966	0.0802801
IDN	IDN3.1	70	6	0	82	18	43.72	13.433	0.822086	0.252586	0.11043
IDN	IDN3.1	70	9	3	85	18	43.39	13.1887	0.893056	0.271451	0.117783
IDN	IDN3.1	70	12	6	88	18	45.99	13.6803	0.923086	0.274584	0.126281
IDN	IDN3.1	70	15	9	91	18	46	12.6803	0.798973	0.220243	0.101312
IDN	IDN3.1	70	19	13	95	18	44.42	10.9729	0.780099	0.192705	0.0855997
IDN	IDN3.29	70	6	0	82	18	37.97	11.78	0.7005	0.217327	0.082519
IDN	IDN3.29	70	9	3	85	18	39.59	12.15	0.922273	0.283041	0.112056
IDN	IDN3.29	70	12	6	88	18	39.8	12.02	0.928237	0.280337	0.111574
IDN	IDN3.29	70	15	9	91	18	40.69	11.08	0.849096	0.231211	0.0940799
IDN	IDN3.29	70	19	13	95	18	38.56	9.32	0.860087	0.207884	0.0801601
IDN	IDN3.9	70	6	0	85	18	46.79	14.5647	0.872558	0.271609	0.127086
IDN	IDN3.9	70	9	3	88	18	52.23	15.73	1.0262	0.309058	0.161421
IDN	IDN3.9	70	12	6	91	18	46.16	14.15	1.10713	0.339383	0.156659
IDN	IDN3.9	70	15	9	94	18	44.77	15.66	0.88003	0.307824	0.137813
IDN	IDN3.9	70	19	13	98	18	54.09	14.9918	0.871866	0.24165	0.130709
JB	JB1.14	70	6	0	72	18	57.43	17.2909	0.655767	0.197437	0.113388
JB	JB1.14	70	9	3	75	18	46.63	14.0532	0.989901	0.298332	0.139112
JB	JB1.14	70	12	6	78	18	51.73	15.3737	2.20295	0.654698	0.338675
JB	JB1.14	70	15	9	81	18	55.4	16.077	2.86832	0.832384	0.461141
JB	JB1.14	70	19	13	85	18	59.63	15.9586	2.94158	0.787248	0.469436
JB	JB1.17	70	8	0	68	18	78.59	23.4225	1.06239	0.316628	0.248838
JB	JB1.17	70	11	3	71	18	45.8	13.4922	1.06132	0.312656	0.143196
JB	JB1.17	70	17	9	77	18	53.28	15.5603	2.9031	0.847843	0.451731
JB	JB1.17	70	21	13	81	18	47.89	12.8424	2.92086	0.783273	0.375109
JB	JB1.21	70	8	0	71	18	59.35	18.4157	0.748611	0.232287	0.137862
JB	JB1.21	70	11	3	74	18	54.05	16.8582	1.20981	0.377341	0.203953
JB	JB1.21	70	14	6	77	18	62.42	19.9541	2.51199	0.803021	0.501246
JB	JB1.21	70	17	9	80	18	62.49	18.1221	2.71991	0.788775	0.492905
JB	JB1.21	70	21	13	84	18	66.08	18.5656	2.2053	0.619591	0.409426
JB	JB1.32	70	8	0	68	18	54.24	16.4614	0.613045	0.186054	0.100916
JB	JB1.32	70	11	3	71	18	51.13	15.0246	1.1519	0.338487	0.173068
JB	JB1.32	70	14	6	74	18	53.48	15.9944	1.82646	0.546244	0.292131
JB	JB1.32	70	17	9	77	18	56.73	16.3047	2.64833	0.761154	0.431803
JB	JB1.32	70	21	13	81	18	63.51	16.7084	2.44713	0.643798	0.408876
JB	JB1.40	70	8	0	71	18	55.56	16.4952	0.830359	0.246525	0.136969
JB	JB1.40	70	11	3	74	18	49.78	15.0999	1.37282	0.41642	0.207294
JB	JB1.40	70	14	6	77	18	57.79	17.43	2.4989	0.753693	0.435559
JB	JB1.40	70	17	9	80	18	60.82	17.0255	3.05701	0.855759	0.520472
JB	JB1.40	70	21	13	84	18	62.57	16.716	3.01652	0.805883	0.504241
JB	JB1.42	70	8	0	74	18	48.77	14.7141	0.92	0.277568	0.13537
JB	JB1.42	70	11	3	77	18	49.64	14.7815	1.62012	0.482428	0.239477
JB	JB1.42	70	14	6	80	18	60.72	18.1139	3.21193	0.95818	0.581807
JB	JB1.42	70	17	9	83	18	51.5	14.4498	3.92504	1.10128	0.56716
JB	JB1.42	70	21	13	87	18	60.08	15.6438	3.76153	0.979441	0.588448
JB	JB1.43	70	6	0	74	18	49.26	14.9352	0.76017	0.230477	0.113533
JB	JB1.43	70	9	3	77	18	42.66	12.8302	1.07836	0.324322	0.138356
JB	JB1.43	70	12	6	80	18	46.5	14.0193	2.32719	0.701628	0.326257
JB	JB1.43	70	15	9	83	18	46.84	13.5207	2.92516	0.844368	0.395502
JB	JB1.43	70	19	13	87	18	53.1	14.2449	2.8983	0.777512	0.412859
JB	JB1.44	70	6	0	74	18	66.73	20.0211	1.00435	0.301337	0.201082
JB	JB1.44	70	9	3	77	18	54.22	16.4383	2.16686	0.656942	0.356194
JB	JB1.44	70	12	6	80	18	60.26	18.0016	3.304	0.98701	0.594772
JB	JB1.44	70	15	9	83	18	66.71	18.7587	3.58006	1.00671	0.671573
JB	JB1.44	70	19	13	87	18	69.04	17.8165	3.34532	0.863292	0.596017
JB	JB1.45	70	6	0	71	18	72.82	22.2198	0.824804	0.251674	0.183269
JB	JB1.45	70	9	3	74	18	64.9	20.0198	1.7179	0.529925	0.343921
JB	JB1.45	70	12	6	77	18	70.42	21.6519	2.96842	0.912694	0.642719
JB	JB1.45	70	15	9	80	18	74	21.3593	3.08234	0.889684	0.658366
JB	JB1.45	70	19	13	84	18	NA	NA	2.46746	0.684431	0.52927
JB	JB1.46	70	8	0	71	18	48.48	14.6502	0.662027	0.200059	0.0969884
JB	JB1.46	70	11	3	74	18	59.36	18.1774	1.36158	0.416948	0.2475
JB	JB1.46	70	14	6	77	18	61.21	18.3973	2.90635	0.873532	0.534689
JB	JB1.46	70	17	9	80	18	66	18.6887	3.27925	0.928561	0.61285
JB	JB1.46	70	21	13	84	18	64.87	17.0457	2.78826	0.732661	0.475278
JB	JB1.8	70	8	0	75	18	47.38	14.1689	0.689775	0.206276	0.0977333
JB	JB1.8	70	11	3	78	18	40.74	12.0644	1.11903	0.331381	0.135004
JB	JB1.8	70	14	6	81	18	43.77	12.8723	1.46372	0.430465	0.188414
JB	JB1.8	70	17	9	84	18	45.59	12.7526	2.36601	0.661829	0.301728
JB	JB1.8	70	21	13	88	18	48.2	12.4108	2.50874	0.645963	0.311354
PL	PL1.18	70	8	0	75	18	33.32	9.8456	0.805601	0.238044	0.0793162
PL	PL1.18	70	11	3	78	18	28.13	8.06	0.666144	0.190868	0.0536912
PL	PL1.18	70	14	6	81	18	27.43	7.62	0.555011	0.154181	0.0422918
PL	PL1.18	70	17	9	84	18	27.27	7.23	0.302914	0.0803107	0.0219007
PL	PL1.18	70	21	13	88	18	42.11	9.94	0.189591	0.0447526	0.0188453
PL	PL1.21	70	8	0	78	18	51.58	15.5811	1.1098	0.335245	0.17292
PL	PL1.21	70	11	3	81	18	56.97	17.2202	0.942647	0.284932	0.162326
PL	PL1.21	70	14	6	84	18	60.83	17.6188	0.541644	0.156881	0.0954308
PL	PL1.21	70	17	9	87	18	54.13	14.1541	0.396386	0.103648	0.0561048
PL	PL1.21	70	21	13	91	18	58.97	14.4216	0.282357	0.0690527	0.0407204
PL	PL1.39	70	7	0	71	18	39.75	11.3587	0.828173	0.236654	0.0940701
PL	PL1.39	70	10	3	74	18	44.93	12.54	0.452219	0.126215	0.0567083
PL	PL1.39	70	13	6	77	18	39.53	10.84	0.406311	0.11142	0.0440442
PL	PL1.39	70	16	9	80	18	39	9.86	0.261621	0.0661432	0.0257958
PL	PL1.39	70	20	13	84	18	40.29	9.17	0.211119	0.0480507	0.0193596
PL	PL1.49	70	7	0	75	18	32.59	9.93822	0.961249	0.29313	0.0955311
PL	PL1.49	70	10	3	78	18	29.34	9.28	0.634118	0.200566	0.0588462
PL	PL1.49	70	13	6	81	18	34.49	9.71	0.417249	0.117468	0.0405149
PL	PL1.49	70	16	9	84	18	40.95	10.76	0.317714	0.0834824	0.034186
PL	PL1.49	70	20	13	88	18	44.62	10.73	0.220526	0.0530309	0.0236624
PL	PL2.12	70	6	0	71	18	30.79	9.38524	1.01672	0.309912	0.0954219
PL	PL2.12	70	9	3	74	18	36.21	10.9164	0.749724	0.226023	0.0818429
PL	PL2.12	70	12	6	77	18	37.96	11.1819	0.564355	0.166243	0.0631058
PL	PL2.12	70	15	9	80	18	40.7	10.815	0.334113	0.0887825	0.0361345
PL	PL2.12	70	19	13	84	18	40.57	9.63412	0.341525	0.0811016	0.0329029
PL	PL2.35	70	8	0	75	18	36.26	11.0011	1.1305	0.342987	0.124367
PL	PL2.35	70	11	3	78	18	41.93	12.7695	0.920101	0.280212	0.117493
PL	PL2.35	70	14	6	81	18	37.46	10.9683	0.483276	0.141503	0.0530071
PL	PL2.35	70	17	9	84	18	36.87	9.5649	0.42712	0.110804	0.0408536
PL	PL2.35	70	21	13	88	18	42.48	10.0947	0.426078	0.10125	0.0430111
PL	PL2.40	70	8	0	75	18	53.56	15.62	0.853203	0.248824	0.13327
PL	PL2.40	70	11	3	78	18	38.09	10.9529	0.748716	0.215295	0.082006
PL	PL2.40	70	14	6	81	18	52.58	14.2888	0.348038	0.0945807	0.0497305
PL	PL2.40	70	17	9	84	18	53.2	12.8721	0.337781	0.0817285	0.0434796
PL	PL2.40	70	21	13	88	18	59.9	13.2248	0.157689	0.0348149	0.0208541
PL	PL2.49	70	8	0	75	18	56.52	17.0611	0.804071	0.242717	0.137184
PL	PL2.49	70	11	3	78	18	54.87	16.3487	0.699417	0.208394	0.114346
PL	PL2.49	70	17	9	84	18	55.34	14.798	0.281293	0.0752179	0.0416256
PL	PL2.49	70	21	13	88	18	59.12	14.7954	0.164261	0.0411081	0.0243031
PL	PL2.5	70	8	0	75	18	34.87	10.3686	0.902531	0.268368	0.0935799
PL	PL2.5	70	11	3	78	18	42.33	12.14	0.790478	0.226704	0.095964
PL	PL2.5	70	14	6	81	18	37.41	10.24	0.444231	0.121596	0.0454892
PL	PL2.5	70	17	9	84	18	27.92	6.98	0.319291	0.0798228	0.0222865
PL	PL2.5	70	21	13	88	18	41.79	9.46	0.204798	0.04636	0.0193738
PL	PL2.50	70	8	0	75	18	36.5	10.7365	1.07195	0.315313	0.115089
PL	PL2.50	70	11	3	78	18	40.17	11.7	0.813701	0.237	0.095203
PL	PL2.50	70	14	6	81	18	37.51	10.9778	0.593669	0.173745	0.0651718
PL	PL2.50	70	17	9	84	18	41.07	10.6871	0.366683	0.0954171	0.0391878
PL	PL2.50	70	21	13	88	18	39.71	9.54326	0.311154	0.0747776	0.0296942
PL	PL2.7	70	6	0	71	18	33.25	9.56884	1.01636	0.292493	0.0972538
PL	PL2.7	70	9	3	74	18	36.84	10.3	0.477853	0.133602	0.0492189
PL	PL2.7	70	12	6	77	18	38.08	10.09	0.386292	0.102355	0.0389768
PL	PL2.7	70	15	9	80	18	35.17	8.42	0.274501	0.0657178	0.0231129
PL	PL2.7	70	19	13	84	18	39.24	8.92	0.208894	0.0474855	0.0186333
IDN	IDN1.15	90	5	0	109	18	84.19	22.74	1.37467	0.371303	0.3126
IDN	IDN1.15	90	8	3	112	18	82.61	22.58	1.44544	0.395085	0.326379
IDN	IDN1.15	90	11	6	115	18	85	23.05	1.46229	0.396539	0.337058
IDN	IDN1.15	90	14	9	118	18	80.02	20.7	1.41143	0.365116	0.292166
IDN	IDN1.15	90	18	13	122	18	63.82	15.5	1.20303	0.29218	0.186469
IDN	IDN1.24	90	5	0	109	18	66.01	19.1014	1.2895	0.373143	0.246312
IDN	IDN1.24	90	8	3	112	18	67.37	19.88	1.38636	0.409095	0.275608
IDN	IDN1.24	90	11	6	115	18	65.41	18.43	1.34192	0.3781	0.247315
IDN	IDN1.24	90	14	9	118	18	61.91	16.81	1.22936	0.333799	0.206655
IDN	IDN1.24	90	18	13	122	18	64.52	16.055	1.16503	0.289902	0.187045
IDN	IDN1.32	90	2	0	114	18	66.42	19.356	1.18612	0.345657	0.229585
IDN	IDN1.32	90	4	2	116	18	31.66	8.74	1.29809	0.358349	0.113453
IDN	IDN1.32	90	8	6	120	18	71.06	20.45	1.18859	0.342059	0.243067
IDN	IDN1.32	90	11	9	123	18	68.4	18.54	1.06815	0.289524	0.198034
IDN	IDN1.32	90	15	13	127	18	68.44	17.55	1.02869	0.263786	0.180535
IDN	IDN1.5	90	7	0	120	18	43.09	12.8604	1.37424	0.41015	0.176733
IDN	IDN1.5	90	10	3	123	18	44.31	13.5066	1.32979	0.405347	0.179609
IDN	IDN1.5	90	13	6	126	18	44.55	13.0921	1.2692	0.372985	0.166165
IDN	IDN1.5	90	16	9	129	18	44.9	12.1793	1.03117	0.279708	0.125589
IDN	IDN1.5	90	20	13	133	18	41.46	10.5388	1.05701	0.268685	0.111397
IDN	IDN2.21	90	5	0	109	18	61.24	16.8445	1.20522	0.331503	0.203012
IDN	IDN2.21	90	8	3	112	18	67.01	18.39	1.34426	0.368914	0.247209
IDN	IDN2.21	90	11	6	115	18	62.43	16.55	1.48271	0.393062	0.245388
IDN	IDN2.21	90	14	9	118	18	64.73	16.2	1.34216	0.335902	0.21743
IDN	IDN2.21	90	18	13	122	18	72.81	17.4162	1.28222	0.306708	0.223314
IDN	IDN2.46	90	8	0	113	18	30.59	8.22225	1.33069	0.357674	0.109413
IDN	IDN2.46	90	11	3	116	18	36.35	9.55997	1.02672	0.270026	0.0981545
IDN	IDN2.46	90	14	6	119	18	29.64	7.77299	0.995982	0.261193	0.0774176
IDN	IDN2.46	90	17	9	122	18	31	6.46974	1.03543	0.216096	0.0669897
IDN	IDN2.46	90	21	13	126	18	30.27	6.4462	0.785612	0.167301	0.0506421
IDN	IDN3.17	90	2	0	114	18	50.87	15.13	1.37999	0.410443	0.208792
IDN	IDN3.17	90	8	6	120	18	39.66	11.39	1.15678	0.332217	0.131757
IDN	IDN3.17	90	11	9	123	18	54.5	15.15	1.19977	0.333515	0.181766
IDN	IDN3.17	90	15	13	127	18	48.75	12.62	0.996259	0.257903	0.125728
IDN	IDN3.27	90	5	0	109	18	71.85	20.6288	1.4134	0.405801	0.291568
IDN	IDN3.27	90	8	3	112	18	68.63	19.75	1.53377	0.441381	0.30292
IDN	IDN3.27	90	11	6	115	18	77.43	22.14	1.47077	0.420546	0.325629
IDN	IDN3.27	90	14	9	118	18	53.48	14.45	1.36358	0.368431	0.197037
IDN	IDN3.27	90	18	13	122	18	75.92	19.0595	1.41637	0.355574	0.269952
JB	JB1.10	90	6	0	89	18	98.63	29.9513	1.28267	0.389514	0.384177
JB	JB1.10	90	9	3	92	18	99.68	29.766	1.47475	0.440382	0.438972
JB	JB1.10	90	12	6	95	18	115.21	35.8535	3.19349	0.99382	1.14498
JB	JB1.10	90	15	9	98	18	126.77	38.8978	2.82515	0.866862	1.09892
JB	JB1.10	90	19	13	102	18	109.14	31.5003	2.52017	0.727381	0.793863
JB	JB1.11	90	6	0	89	18	86.26	25.5007	1.05356	0.311461	0.268666
JB	JB1.11	90	9	3	92	18	89.11	27.1104	1.81717	0.552849	0.492643
JB	JB1.11	90	12	6	95	18	92.28	27.8683	2.93447	0.886201	0.817786
JB	JB1.11	90	15	9	98	18	91.84	27.9438	2.96962	0.903556	0.829825
JB	JB1.11	90	19	13	102	18	97.52	26.686	2.91001	0.796315	0.776567
JB	JB1.12	90	8	0	89	18	108.92	32.3844	1.21168	0.360259	0.392394
JB	JB1.12	90	11	3	92	18	106.94	32.8284	2.25698	0.692846	0.740929
JB	JB1.12	90	14	6	95	18	122.32	37.0354	2.46233	0.745533	0.911936
JB	JB1.12	90	17	9	98	18	119.24	35.2794	2.89072	0.855272	1.01983
JB	JB1.12	90	21	13	102	18	118.77	32.9039	2.19933	0.609298	0.723664
JB	JB1.15	90	8	0	85	18	73	22.0508	0.850563	0.256926	0.187556
JB	JB1.15	90	11	3	88	18	76.75	22.7038	1.90075	0.562272	0.431544
JB	JB1.15	90	14	6	91	18	73.83	21.5128	3.29499	0.960105	0.708845
JB	JB1.15	90	17	9	94	18	84.58	23.5776	3.06502	0.854407	0.722658
JB	JB1.15	90	21	13	98	18	79.83	21.2804	2.90776	0.775125	0.618782
JB	JB1.18	90	8	0	85	18	94.03	26.8945	1.21167	0.34656	0.325871
JB	JB1.18	90	11	3	88	18	87.61	26.5154	2.16078	0.653965	0.572938
JB	JB1.18	90	14	6	91	18	92.75	26.827	3.24832	0.939544	0.871427
JB	JB1.18	90	17	9	94	18	94.76	26.6191	3.62198	1.01745	0.964138
JB	JB1.18	90	21	13	98	18	108.47	29.5256	2.98908	0.813629	0.882543
JB	JB1.19	90	6	0	85	18	65.85	18.8829	1.05768	0.303297	0.199721
JB	JB1.19	90	9	3	88	18	67.2	19.4736	1.97337	0.571855	0.384287
JB	JB1.19	90	12	6	91	18	70.84	20.1484	3.01838	0.858488	0.608153
JB	JB1.19	90	15	9	94	18	73.72	19.6768	3.15481	0.842055	0.620763
JB	JB1.19	90	19	13	98	18	74.07	18.8198	2.38333	0.605561	0.448539
JB	JB1.28	90	8	0	85	18	80.94	24.3273	1.06627	0.320477	0.259394
JB	JB1.28	90	11	3	88	18	92.08	28.1369	1.78445	0.545275	0.502089
JB	JB1.28	90	14	6	91	18	93.41	29.0173	2.77271	0.861326	0.804565
JB	JB1.28	90	17	9	94	18	88.99	25.7328	2.876	0.831638	0.740074
JB	JB1.28	90	21	13	98	18	94.88	27.0146	2.44062	0.694903	0.659324
JB	JB1.3	90	8	0	89	18	74.82	21.9612	1.18548	0.347963	0.260346
JB	JB1.3	90	10	13	92	18	87.18	23.1245	2.91668	0.773648	0.674467
JB	JB1.3	90	11	3	92	18	73.18	21.7438	2.10334	0.624959	0.457345
JB	JB1.3	90	14	6	95	18	77.88	23.042	2.8222	0.834993	0.650292
JB	JB1.3	90	17	9	98	18	82.3	23.1239	3.25958	0.915845	0.75374
JB	JB1.30	90	7	0	85	18	99.71	32.2458	1.15828	0.374584	0.373498
JB	JB1.30	90	10	3	88	18	92.16	28.377	1.98688	0.611781	0.563818
JB	JB1.30	90	13	6	91	18	103.76	32.449	2.78074	0.869625	0.902323
JB	JB1.30	90	16	9	94	18	102.13	31.3318	2.70626	0.830236	0.84792
JB	JB1.30	90	20	13	98	18	111.42	32.5742	2.7393	0.800847	0.892304
JB	JB1.31	90	7	0	89	18	77.62	22.9847	0.86542	0.256267	0.198914
JB	JB1.31	90	10	3	92	18	70.12	21.1594	1.72974	0.521967	0.366003
JB	JB1.31	90	13	6	95	18	73.48	22.5822	2.68183	0.824192	0.605616
JB	JB1.31	90	16	9	98	18	78.47	22.8471	2.71606	0.7908	0.62054
JB	JB1.31	90	20	13	102	18	76.48	21.0017	2.65615	0.729387	0.557835
JB	JB1.36	90	8	0	89	18	94.62	28.6466	1.21065	0.366528	0.346809
JB	JB1.36	90	11	3	92	18	91.68	28.0937	1.9032	0.583202	0.53468
JB	JB1.36	90	14	6	95	18	103.89	31.9795	3.66761	1.12896	1.17288
JB	JB1.36	90	17	9	98	18	100.33	29.9727	2.95642	0.883205	0.88612
JB	JB1.36	90	21	13	102	18	97.77	27.6125	3.08552	0.871422	0.851989
JB	JB1.6	90	8	0	89	18	86.35	24.3369	1.17822	0.33207	0.286743
JB	JB1.6	90	11	3	92	18	95.33	27.9774	2.01711	0.591982	0.564336
JB	JB1.6	90	14	6	95	18	87.48	26.7874	2.5572	0.783045	0.685008
JB	JB1.6	90	17	9	98	18	92.31	27.2514	2.81857	0.832089	0.768101
JB	JB1.6	90	21	13	102	18	101.79	27.7406	2.61197	0.711835	0.724577
PL	PL1.13	90	8	0	113	18	57.36	17.0568	1.03292	0.307153	0.176183
PL	PL1.13	90	11	3	116	18	67.72	19.44	0.711753	0.204319	0.138365
PL	PL1.13	90	14	6	119	18	67.04	18.28	0.513412	0.139993	0.0938516
PL	PL1.13	90	17	9	122	18	65.26	16.69	0.435464	0.111368	0.0726789
PL	PL1.13	90	21	13	126	18	79.15	19.29	0.41833	0.101953	0.0806958
PL	PL1.19	90	2	0	104	18	54.49	16.3752	0.96207	0.28912	0.157541
PL	PL1.19	90	4	2	106	18	35.68	10.28	0.994246	0.286459	0.102208
PL	PL1.19	90	8	6	110	18	57.21	16.3	0.482461	0.137461	0.0786412
PL	PL1.19	90	11	9	113	18	59.83	16.31	0.369209	0.100648	0.0602179
PL	PL1.19	90	15	13	117	18	58.79	14.57	0.38732	0.09599	0.0564325
PL	PL1.22	90	2	0	104	18	55.95	16.8411	0.600625	0.180789	0.101152
PL	PL1.22	90	8	6	110	18	44.52	11.9973	0.463263	0.12484	0.055579
PL	PL1.22	90	11	9	113	18	61.63	15.498	0.267716	0.0673222	0.0414907
PL	PL1.22	90	15	13	117	18	58.77	14.6542	0.318144	0.0793285	0.0466213
PL	PL1.27	90	2	0	104	18	71.78	22.9032	0.713931	0.227798	0.163513
PL	PL1.27	90	8	6	110	18	71.06	22.4037	0.468398	0.147676	0.104939
PL	PL1.27	90	11	9	113	18	81.03	24.0112	0.2862	0.0848082	0.0687201
PL	PL1.27	90	15	13	117	18	85.47	22.7669	0.320068	0.0852576	0.0728696
PL	PL1.29	90	2	0	104	18	54.53	16.1213	1.0622	0.314028	0.17124
PL	PL1.29	90	8	6	110	18	53.9	15.33	0.439086	0.124883	0.0673119
PL	PL1.29	90	11	9	113	18	58.29	15.72	0.353753	0.0954022	0.0556099
PL	PL1.29	90	15	13	117	18	61.98	16.03	0.323791	0.0837427	0.0519037
PL	PL1.34	90	2	0	104	18	78.2	23.272	0.715178	0.212834	0.166436
PL	PL1.34	90	8	6	110	18	69.39	18.1802	0.792516	0.207639	0.144081
PL	PL1.34	90	11	9	113	18	82.6	21.5603	0.613558	0.160152	0.132285
PL	PL1.34	90	15	13	117	18	81.14	20.0922	0.489092	0.121111	0.0982695
PL	PL1.4	90	2	0	100	18	58.32	16.717	1.1264	0.322874	0.1883
PL	PL1.4	90	4	2	102	18	35.56	10.66	1.07968	0.323661	0.115094
PL	PL1.4	90	8	6	106	18	55.03	15.39	0.65858	0.184182	0.101356
PL	PL1.4	90	11	9	109	18	63.62	16.94	0.43917	0.116937	0.0743953
PL	PL1.4	90	15	13	113	18	56.63	13.61	0.409713	0.0984671	0.0557619
PL	PL1.46	90	7	0	110	18	55.24	16.2726	1.03225	0.304078	0.167973
PL	PL1.46	90	10	3	113	18	58.54	17.477	0.729263	0.21772	0.127453
PL	PL1.46	90	13	6	116	18	61.42	18.3106	0.552586	0.164737	0.101182
PL	PL1.46	90	16	9	119	18	68.56	18.1019	0.4649	0.122747	0.0841556
PL	PL1.46	90	20	13	123	18	66.77	17.2767	0.431036	0.11153	0.0744689
PL	PL2.23	90	8	0	113	18	56.84	16.321	0.815792	0.234246	0.133145
PL	PL2.23	90	11	3	116	18	54.51	15.3153	0.71942	0.20213	0.110181
PL	PL2.23	90	14	6	119	18	36.83	9.58663	0.627047	0.163217	0.0601127
PL	PL2.23	90	17	9	122	18	58.7	13.4171	0.54949	0.125598	0.0737259
PL	PL2.23	90	21	13	126	18	49.55	11.5082	0.524744	0.121874	0.0603885
PL	PL2.33	90	2	0	100	18	64.05	19.1453	1.04848	0.313404	0.200735
PL	PL2.33	90	8	6	106	18	61.73	17.67	0.630279	0.180415	0.11137
PL	PL2.33	90	11	9	109	18	69.97	19.09	0.540025	0.147336	0.103091
PL	PL2.33	90	15	13	113	18	63.97	15.91	0.419271	0.104277	0.0667061
PL	PL2.34	90	7	0	110	18	65.89	19.8568	0.935426	0.281903	0.185746
PL	PL2.34	90	10	3	113	18	67.56	20.33	1.046	0.314761	0.212652
PL	PL2.34	90	13	6	116	18	63.09	18.26	0.865922	0.250622	0.158117
PL	PL2.34	90	16	9	119	18	57.63	16.03	0.575773	0.160153	0.0922964
PL	PL2.34	90	20	13	123	18	78.47	20.13	0.535552	0.137386	0.107807
PL	PL3.31	90	6	0	103	18	57.36	16.164	1.36669	0.385133	0.220912
PL	PL3.31	90	9	3	106	18	69.85	20.4717	1.13596	0.332929	0.232551
PL	PL3.31	90	12	6	109	18	94.55	26.416	1.03207	0.288346	0.272631
PL	PL3.31	90	15	9	112	18	96.76	24.0118	0.441246	0.109499	0.105951
PL	PL3.31	90	19	13	116	18	92.5	22.3153	0.435162	0.104981	0.0971077

## Sheet: data 2012_pre harvest
plant ID	genotype	treatment	air temperature (°C)	sampling date	jour	day after bloom	% FYT	pulp fresh weight (g)	pulp dry matter content (%)	pulp dry weight (g)	citrate concentration in the dry pulp (g/100g DW)	citrate concentration in the fresh pulp (g/100g FW)	amount of citrate in the pulp (g)
IDN1.10	IDN	K-	25.6283	2012-05-24	1	14	13.0841	3.93	10.4651	0.411279	0.437616	0.045797	0.00179982
IDN1.10	IDN	K-	27.7432	2012-06-09	17	30	28.0374	8.54	19.5587	1.67032	0.212443	0.0415512	0.00354847
IDN1.10	IDN	K-	28.1113	2012-06-22	30	43	40.1869	16.33	27.7332	4.52883	0.222208	0.0616253	0.0100634
IDN1.10	IDN	K-	27.9896	2012-07-05	43	56	52.3364	29.39	30.6975	9.022	0.388978	0.119406	0.0350936
IDN1.10	IDN	K-	27.65	2012-07-23	61	74	69.1589	43.32	31.6385	13.7058	0.699734	0.221386	0.0959043
IDN1.10	IDN	K-	28.2721	2012-08-02	71	84	78.5047	59.92	34.948	20.9409	0.90752	0.317161	0.190043
IDN1.10	IDN	K-	27.5046	2012-08-14	83	96	89.7196	62.01	30.6113	18.982	1.27033	0.388865	0.241135
IDN1.14	IDN	K-	25.1262	2012-02-28	1	15	12.8205	2.96	10.6719	0.315889	0.489063	0.0521925	0.0015449
IDN1.14	IDN	K-	25.3954	2012-03-15	17	31	26.4957	8.83	17.2266	1.52111	0.222567	0.0383408	0.0033855
IDN1.14	IDN	K-	26.2471	2012-03-27	29	43	36.7521	10.86	23.2734	2.52749	0.192424	0.0447835	0.00486349
IDN1.14	IDN	K-	26.6937	2012-04-12	45	59	50.4274	23.18	31.1063	7.21044	0.362381	0.112723	0.0261293
IDN1.14	IDN	K-	26.8129	2012-04-26	59	73	62.3932	27.87	31.8757	8.88375	0.481286	0.153413	0.0427563
IDN1.14	IDN	K-	26.1667	2012-05-11	74	88	75.2137	47.18	31.0509	14.6498	0.725752	0.225353	0.106321
IDN1.14	IDN	K-	25.6283	2012-05-24	87	101	86.3248	58.11	29.6354	17.2211	1.07141	0.317517	0.184509
IDN1.14	IDN	K-	27.7432	2012-06-09	103	117	100	67.2	28.9537	19.4569	1.37437	0.39793	0.267409
IDN1.2	IDN	K-	25.1262	2012-02-28	1	15	12.8205	3.4	10.5085	0.357288	0.476681	0.0500919	0.00170312
IDN1.2	IDN	K-	25.3954	2012-03-15	17	31	26.4957	8.37	18.3648	1.53713	0.273342	0.0501986	0.00420162
IDN1.2	IDN	K-	26.2471	2012-03-27	29	43	36.7521	11.45	25.1275	2.8771	0.25678	0.0645223	0.00738781
IDN1.2	IDN	K-	26.6937	2012-04-12	45	59	50.4274	17.34	31.0866	5.39041	0.426188	0.132487	0.0229733
IDN1.2	IDN	K-	26.8129	2012-04-26	59	73	62.3932	29.84	32.608	9.73021	0.748257	0.243991	0.072807
IDN1.2	IDN	K-	26.1667	2012-05-11	74	88	75.2137	41.09	30.6696	12.6021	0.885091	0.271454	0.11154
IDN1.2	IDN	K-	25.6283	2012-05-24	87	101	86.3248	56.39	29.913	16.8679	1.227	0.367034	0.20697
IDN1.2	IDN	K-	27.7432	2012-06-09	103	117	100	70.4	26.9429	18.9678	1.49949	0.404005	0.28442
IDN1.5	IDN	K-	27.3904	2012-05-21	1	15	13.3929	2.65	9.3985	0.24906	0.384462	0.0361336	0.000957541
IDN1.5	IDN	K-	28.095	2012-06-07	18	32	28.5714	7.15	19.4814	1.39292	0.202547	0.0394591	0.00282133
IDN1.5	IDN	K-	27.6562	2012-06-18	29	43	38.3929	12.73	25.7582	3.27902	0.187331	0.048253	0.00614261
IDN1.5	IDN	K-	27.6096	2012-07-03	44	58	51.7857	24.79	29.8412	7.39763	0.361336	0.107827	0.0267303
IDN1.5	IDN	K-	28.2046	2012-07-16	57	71	63.3929	33.24	30.7614	10.2251	1.15167	0.35427	0.117759
IDN1.5	IDN	K-	27.5046	2012-08-14	86	100	89.2857	55.34	29.2196	16.1701	1.57689	0.46076	0.254984
IDN1.9	IDN	K-	25.1879	2012-02-23	1	13	11.1111	2.81	10.3896	0.291948	0.384076	0.039904	0.0011213
IDN1.9	IDN	K-	25.3	2012-03-07	14	26	22.2222	6.73	15.7651	1.06099	0.290714	0.0458313	0.00308445
IDN1.9	IDN	K-	25.775	2012-03-22	29	41	35.0427	10.69	23.1365	2.47329	0.298501	0.0690628	0.00738281
IDN1.9	IDN	K-	26.2829	2012-04-05	43	55	47.0085	19.66	30.0051	5.89901	0.361966	0.108608	0.0213524
IDN1.9	IDN	K-	25.1779	2012-04-19	57	69	58.9744	24.43	31.6331	7.72796	0.696573	0.220348	0.0538309
IDN1.9	IDN	K-	26.7271	2012-05-03	71	83	70.9402	42.7	30.6425	13.0843	0.910564	0.279019	0.119141
IDN1.9	IDN	K-	26.9283	2012-05-18	86	98	83.7607	49.9	29.7673	14.8539	1.1577	0.344617	0.171964
IDN1.9	IDN	K-	26.9996	2012-05-31	99	111	94.8718	66.7	27.9916	18.6704	1.50038	0.41998	0.280127
IDN2.33	IDN	K+	25.2746	2012-03-12	1	14	12.3894	2.26	9.07029	0.204989	0.635481	0.05764	0.00130266
IDN2.33	IDN	K+	26.2471	2012-03-27	16	29	25.6637	4.46	15.1122	0.674002	0.262239	0.0396299	0.00176749
IDN2.33	IDN	K+	26.6937	2012-04-12	32	45	39.823	9.27	25.3289	2.34799	0.231381	0.0586064	0.00543281
IDN2.33	IDN	K+	26.3408	2012-04-27	47	60	53.0973	12.88	30.3867	3.91381	0.287169	0.0872612	0.0112392
IDN2.33	IDN	K+	26.9725	2012-05-14	64	77	68.1416	21.99	32.3106	2.47827	0.553186	0.178737	0.0393044
IDN2.33	IDN	K+	26.8125	2012-05-29	79	92	81.4159	37.9	29.2295	11.078	0.905844	0.264774	0.100349
IDN2.33	IDN	K+	27.8713	2012-06-14	95	108	95.5752	39.04	28.5309	11.1384	1.30515	0.372369	0.145373
IDN2.38	IDN	K+	25.0604	2012-02-17	1	15	13.0435	4.34	12.3028	0.533943	0.286915	0.0352986	0.00153196
IDN2.38	IDN	K+	24.9233	2012-03-02	15	29	25.2174	7.95	18.0556	1.43542	0.319453	0.0576789	0.00458548
IDN2.38	IDN	K+	25.65	2012-03-16	29	43	37.3913	14.27	26.2934	3.75207	0.238053	0.0625921	0.0089319
IDN2.38	IDN	K+	26.5629	2012-03-30	43	57	49.5652	20.21	31.4556	6.35718	0.276192	0.0868781	0.0175581
IDN2.38	IDN	K+	26.6937	2012-04-12	56	70	60.8696	29.84	32.6358	9.73854	0.553306	0.180576	0.0538839
IDN2.38	IDN	K+	26.3408	2012-04-27	71	85	73.913	39.2	31.4801	12.3402	0.736365	0.231808	0.0908687
IDN2.38	IDN	K+	26.1667	2012-05-11	85	99	86.087	59.33	28.6561	17.0016	1.02709	0.294324	0.174623
IDN2.38	IDN	K+	25.6283	2012-05-24	98	112	97.3913	64.76	27.022	17.4995	1.50228	0.405946	0.262891
IDN2.41	IDN	K+	25.225	2012-02-14	1	14	12.3894	3.94	9.56284	0.376776	0.376575	0.0360113	0.00141885
IDN2.41	IDN	K+	25.1262	2012-02-28	15	28	24.7788	5.49	18.7614	0.520139	0.246152	0.0461816	0.00253537
IDN2.41	IDN	K+	25.3954	2012-03-15	31	44	38.9381	10.2	24.9744	2.54739	0.245361	0.0612774	0.0062503
IDN2.41	IDN	K+	26.5629	2012-03-30	46	59	52.2124	17.36	30.8901	5.36251	0.279222	0.0862517	0.0149733
IDN2.41	IDN	K+	26.6937	2012-04-12	59	72	63.7168	32.26	31.367	10.119	0.435919	0.136735	0.0441106
IDN2.41	IDN	K+	26.3408	2012-04-27	74	87	76.9912	41.58	30.4665	12.668	0.818976	0.249513	0.103748
IDN2.41	IDN	K+	26.1667	2012-05-11	88	101	89.3805	62.11	28.9995	18.0116	1.0555	0.306091	0.190113
IDN2.7	IDN	K+	25.1262	2012-02-28	1	17	13.8211	3.27	11.1913	0.365957	0.387483	0.0433645	0.00141802
IDN2.7	IDN	K+	25.3954	2012-03-15	17	33	26.8293	6.67	19.2724	1.28547	0.227611	0.0438662	0.00292588
IDN2.7	IDN	K+	26.1783	2012-03-29	31	47	38.2114	11.9	25.7434	3.06347	0.194313	0.0500229	0.00595273
IDN2.7	IDN	K+	26.6937	2012-04-12	45	61	49.5935	16.94	31.7102	5.37171	0.318269	0.100924	0.0170965
IDN2.7	IDN	K+	26.8129	2012-04-26	59	75	60.9756	25.78	32.4483	8.36516	0.413435	0.134153	0.0345845
IDN2.7	IDN	K+	26.1667	2012-05-11	74	90	73.1707	35.06	33.0533	11.5885	0.70035	0.231489	0.08116
IDN2.7	IDN	K+	25.6283	2012-05-24	87	103	83.7398	50.44	30.9774	15.625	1.03703	0.321245	0.162036
IDN2.7	IDN	K+	27.7432	2012-06-09	103	119	96.748	55.54	29.708	16.4998	1.30498	0.387685	0.21532
IDN3.28	IDN	K+	25.1262	2012-02-28	1	16	13.3333	3.2	11.3208	0.362264	0.519582	0.0588205	0.00188226
IDN3.28	IDN	K+	25.3954	2012-03-15	17	32	26.6667	6.76	18.1301	1.22559	0.259241	0.0470005	0.00317724
IDN3.28	IDN	K+	26.1783	2012-03-29	31	46	38.3333	10.78	25.2101	2.71765	0.222644	0.0561288	0.00605068
IDN3.28	IDN	K+	26.6642	2012-04-13	46	61	50.8333	19.83	32.1664	6.3786	0.301061	0.0968405	0.0192035
IDN3.28	IDN	K+	26.8129	2012-04-26	59	74	61.6667	30.43	31.9881	9.73398	0.54172	0.173286	0.0527309
IDN3.28	IDN	K+	26.1667	2012-05-11	74	89	74.1667	45.88	32.9394	15.1126	0.738001	0.243093	0.111531
IDN3.28	IDN	K+	25.6283	2012-05-24	87	102	85	58.85	29.9677	17.636	1.04626	0.313541	0.184519
IDN3.28	IDN	K+	27.7432	2012-06-09	103	118	98.3333	62.34	29.5682	18.4328	1.29456	0.382777	0.238623
IDN3.36	IDN	K+	25.0604	2012-02-17	1	14	11.7647	3.93	11.6564	0.458098	0.299341	0.0348925	0.00137128
IDN3.36	IDN	K+	24.9233	2012-03-02	15	28	23.5294	6.94	18.1138	1.2571	0.317163	0.0574502	0.00398705
IDN3.36	IDN	K+	25.65	2012-03-16	29	42	35.2941	11.68	24.9777	2.9174	0.223287	0.0557719	0.00651416
IDN3.36	IDN	K+	26.5629	2012-03-30	43	56	47.0588	18.9	32.1238	6.0714	0.257051	0.0825746	0.0156066
IDN3.36	IDN	K+	26.6642	2012-04-13	57	70	58.8235	29.02	32.6595	9.47778	0.477409	0.155919	0.0452478
IDN3.36	IDN	K+	26.3408	2012-04-27	71	84	70.5882	37.72	31.6826	11.9507	0.757311	0.239936	0.0905039
IDN3.36	IDN	K+	26.1667	2012-05-11	85	98	82.3529	51.09	30.2965	15.4785	1.15366	0.349518	0.178568
IDN3.36	IDN	K+	25.6283	2012-05-24	98	111	93.2773	71.2	28.0192	19.9497	1.37676	0.385756	0.274658
JB1.11	JB	K-	25.1879	2012-02-23	1	13	13.2653	3.48	11.4754	0.399344	0.212598	0.0243964	0.000848996
JB1.11	JB	K-	25.3	2012-03-07	14	26	26.5306	9.03	14.4	1.30032	0.162311	0.0233728	0.00211056
JB1.11	JB	K-	25.775	2012-03-22	29	41	41.8367	19.46	21.1777	4.12118	0.164326	0.0348004	0.00677215
JB1.11	JB	K-	26.2829	2012-04-05	43	55	56.1224	34.22	27.8253	9.52182	0.20011	0.0556812	0.0190541
JB1.11	JB	K-	25.1108	2012-04-20	58	70	71.4286	55.78	31.0567	17.3234	0.542185	0.168385	0.0939249
JB1.11	JB	K-	25.4696	2012-05-04	72	84	85.7143	69.65	31.4092	21.8765	0.92054	0.289135	0.201382
JB1.21	JB	K-	25.65	2012-03-16	1	16	16.6667	4.21	9.87654	0.415802	0.251194	0.0248093	0.00104447
JB1.21	JB	K-	26.5629	2012-03-30	15	30	31.25	10.75	15.7209	1.06397	0.164289	0.0258277	0.00277648
JB1.21	JB	K-	26.6642	2012-04-13	29	44	45.8333	24.9	24.0404	5.98606	0.204449	0.0491503	0.0122384
JB1.21	JB	K-	26.8129	2012-04-26	42	57	59.375	37.87	29.1412	11.0358	0.230794	0.0672562	0.0254699
JB1.21	JB	K-	26.1667	2012-05-11	57	72	75	56.69	31.1566	17.6627	0.536013	0.167003	0.0946741
JB1.21	JB	K-	25.6283	2012-05-24	70	85	88.5417	70.45	29.6007	20.8537	1.14258	0.338212	0.23827
JB1.22	JB	K-	25.2746	2012-03-12	1	14	15.0538	3.33	9.66184	0.321739	0.213338	0.0206124	0.000686392
JB1.22	JB	K-	26.2471	2012-03-27	16	29	31.1828	8.75	14.5192	1.27043	0.221889	0.0322164	0.00281894
JB1.22	JB	K-	26.6937	2012-04-12	32	45	48.3871	22.98	23.9859	5.51196	0.15694	0.0376434	0.00865045
JB1.22	JB	K-	26.8129	2012-04-26	46	59	63.4409	35.12	29.3966	10.3241	0.384835	0.113128	0.0397306
JB1.22	JB	K-	26.9725	2012-05-14	64	77	82.7957	56.82	30.9207	17.5691	0.697017	0.215523	0.12246
JB1.22	JB	K-	26.8125	2012-05-29	79	92	98.9247	66.97	30.9413	20.7214	1.61964	0.501138	0.335612
JB1.34	JB	K-	25.1879	2012-02-23	1	15	15.7895	3.94	12.0482	0.474699	0.276655	0.0333319	0.00131328
JB1.34	JB	K-	25.3	2012-03-07	14	28	29.4737	12.03	15.6794	1.88624	0.21427	0.0335963	0.00404164
JB1.34	JB	K-	25.775	2012-03-22	29	43	45.2632	25.03	26.303	6.58365	0.209003	0.0549741	0.01376
JB1.34	JB	K-	26.2829	2012-04-05	43	57	60	37.25	26.303	9.79788	0.373961	0.0983631	0.0366403
JB1.34	JB	K-	25.1108	2012-04-20	58	72	75.7895	63.53	30.3886	19.3059	0.503539	0.153019	0.0972127
JB1.34	JB	K-	25.4696	2012-05-04	72	86	90.5263	62.24	31.6399	19.6927	0.907067	0.286995	0.178626
JB1.45	JB	K-	25.1262	2012-02-28	1	17	17.8947	3.71	12.4224	0.46087	0.229901	0.0285592	0.00105954
JB1.45	JB	K-	25.3954	2012-03-15	17	33	34.7368	12.34	17.9576	2.21597	0.122773	0.022047	0.0027206
JB1.45	JB	K-	26.2471	2012-03-27	29	45	47.3684	22.27	24.8301	5.52966	0.19794	0.0491487	0.0109454
JB1.45	JB	K-	26.6937	2012-04-12	45	61	64.2105	39.58	29.85	11.8146	0.358843	0.107115	0.0423959
JB1.45	JB	K-	26.8129	2012-04-26	59	75	78.9474	58.52	31.5979	18.4911	0.738163	0.233244	0.136495
JB1.45	JB	K-	26.1667	2012-05-11	74	90	94.7368	67.42	31.2239	21.0511	1.20837	0.3773	0.254375
JB1.46	JB	K-	25.1879	2012-02-23	1	18	19.1489	3.56	10.5769	0.376538	0.218663	0.0231278	0.00082335
JB1.46	JB	K-	25.3433	2012-03-09	13	30	31.9149	12.96	10.5769	1.37077	0.194604	0.0205831	0.00266757
JB1.46	JB	K-	25.775	2012-03-22	26	43	45.7447	21.64	24.5826	5.31967	0.154063	0.0378726	0.00819563
JB1.46	JB	K-	26.2829	2012-04-05	40	57	60.6383	35.79	28.7405	10.2862	0.305233	0.0877253	0.0313969
JB1.46	JB	K-	25.1108	2012-04-20	55	72	76.5957	46.6	30.5154	14.2202	0.329087	0.100422	0.0467967
JB1.46	JB	K-	25.4696	2012-05-04	69	86	91.4894	67.44	30.6447	20.6668	1.08082	0.331214	0.223371
JB2.15	JB	K+	25.0604	2012-02-17	1	14	15.9091	4.04	10.4938	0.423951	0.227013	0.0238223	0.000962421
JB2.15	JB	K+	24.9233	2012-03-02	15	28	31.8182	10.28	16.3655	1.68237	0.181901	0.0297689	0.00306025
JB2.15	JB	K+	25.65	2012-03-16	29	42	47.7273	22.92	25.0219	5.73502	0.142181	0.0355765	0.00815413
JB2.15	JB	K+	26.5629	2012-03-30	43	56	63.6364	38.96	30.8601	12.0231	0.262084	0.0808794	0.0315106
JB2.15	JB	K+	26.6937	2012-04-12	56	69	78.4091	55.7	32.2476	17.9619	0.736534	0.237515	0.132296
JB2.15	JB	K+	26.8129	2012-04-26	70	83	94.3182	66.04	30.3969	20.0741	1.52683	0.464109	0.306497
JB2.21	JB	K+	25.1879	2012-02-23	1	19	20.6522	6.4	12.7208	0.814134	0.253973	0.0323076	0.00206768
JB2.21	JB	K+	25.3	2012-03-07	14	32	34.7826	17.69	18.6155	3.29308	0.151445	0.0281923	0.00498722
JB2.21	JB	K+	25.775	2012-03-22	29	47	51.087	31.93	26.0051	8.30343	0.206274	0.0536417	0.0171278
JB2.21	JB	K+	26.2829	2012-04-05	43	61	66.3043	50.04	30.2677	15.1459	0.331664	0.100387	0.0502337
JB2.21	JB	K+	25.1779	2012-04-19	57	75	81.5217	75.6	31.366	23.7127	0.831726	0.26088	0.197225
JB2.21	JB	K+	26.7271	2012-05-03	71	89	96.7391	85.44	30.5441	26.0969	1.39368	0.425688	0.363708
JB2.42	JB	K+	25.0604	2012-02-17	1	14	15.5556	2.63	11.5385	0.303462	0.204658	0.0236144	0.000621059
JB2.42	JB	K+	24.9233	2012-03-02	15	28	31.1111	8.91	16.7816	1.49524	0.248869	0.0417642	0.00372119
JB2.42	JB	K+	25.65	2012-03-16	29	42	46.6667	14.49	24.1475	3.49898	0.149801	0.0361734	0.00524152
JB2.42	JB	K+	26.5629	2012-03-30	43	56	62.2222	28.95	31.6777	9.17068	0.422832	0.133943	0.0387766
JB2.42	JB	K+	26.6937	2012-04-12	56	69	76.6667	42.56	32.1125	13.6671	0.68599	0.220288	0.0937548
JB2.42	JB	K+	26.8129	2012-04-26	70	83	92.2222	49.2	30.2432	14.8797	1.21968	0.368871	0.181484
JB2.44	JB	K+	26.2829	2012-04-05	1	20	22.2222	9.36	12.9771	1.21466	0.312999	0.0406181	0.00380186
JB2.44	JB	K+	25.1779	2012-04-19	15	34	37.7778	21.56	21.2954	4.5913	0.190861	0.0406446	0.00876297
JB2.44	JB	K+	26.7271	2012-05-03	29	48	53.3333	36.49	28.3866	10.3583	0.239745	0.0680554	0.0248334
JB2.44	JB	K+	26.9283	2012-05-18	44	63	70	43.43	30.7532	13.3561	0.442805	0.136177	0.0591416
JB2.44	JB	K+	26.9996	2012-05-31	57	76	84.4444	84.39	30.8517	26.0357	0.856085	0.264117	0.222888
JB2.44	JB	K+	27.8713	2012-06-14	71	90	100	102.13	29.4852	30.1132	1.42355	0.419736	0.428676
JB2.48	JB	K+	25.65	2012-03-16	1	14	14.433	4.32	10.0372	0.433606	0.226216	0.0227057	0.000980885
JB2.48	JB	K+	26.5629	2012-03-30	15	28	28.866	11.16	14.3904	1.60597	0.226202	0.0325513	0.00363272
JB2.48	JB	K+	26.6937	2012-04-12	28	41	42.268	23.81	22.3639	5.32486	0.178379	0.0398926	0.00949843
JB2.48	JB	K+	26.8129	2012-04-26	42	55	56.701	35.81	28.0553	10.0466	0.229707	0.064445	0.0230778
JB2.48	JB	K+	26.1667	2012-05-11	57	70	72.1649	58.11	31.1603	18.1072	0.594573	0.185271	0.107661
JB2.48	JB	K+	25.6283	2012-05-24	70	83	85.567	86.86	29.3941	25.5317	0.872596	0.256492	0.222789
JB2.9	JB	K+	25.2746	2012-03-12	1	14	15.0538	4.9	10.2845	0.503939	0.23837	0.0245151	0.00120124
JB2.9	JB	K+	26.2471	2012-03-27	16	29	31.1828	12.32	16.1917	1.99481	0.224188	0.0362997	0.00447212
JB2.9	JB	K+	26.6937	2012-04-12	32	45	48.3871	26.25	23.9755	6.29357	0.160039	0.0383702	0.0100722
JB2.9	JB	K+	26.8129	2012-04-26	46	59	63.4409	40.52	31.6824	12.8377	0.405509	0.128475	0.0520581
JB2.9	JB	K+	26.9725	2012-05-14	64	77	82.7957	61.03	30.9657	18.8984	0.599404	0.18561	0.113278
JB2.9	JB	K+	26.8125	2012-05-29	79	92	98.9247	91.55	29.7658	27.2506	1.21408	0.36138	0.330844
PL1.17	PL	K-	25.225	2012-02-14	1	14	12.7273	5.26	10.1167	0.53214	0.591509	0.0598414	0.00314766
PL1.17	PL	K-	25.1262	2012-02-28	15	28	25.4545	8.93	16.8862	1.50794	0.667234	0.112671	0.0100615
PL1.17	PL	K-	25.3954	2012-03-15	31	44	40	18.82	23.9651	4.51024	0.714039	0.17112	0.0322049
PL1.17	PL	K-	26.5629	2012-03-30	46	59	53.6364	32.73	29.4805	9.64896	0.741122	0.218486	0.0715106
PL1.17	PL	K-	26.6937	2012-04-12	59	72	65.4545	47.73	29.962	14.3009	1.01172	0.303131	0.144684
PL1.17	PL	K-	26.8129	2012-04-26	73	86	78.1818	57.98	32.0132	18.5613	1.16776	0.373836	0.21675
PL1.2	PL	K-	25.1879	2012-02-23	1	19	17.4312	4.66	11.6788	0.544234	0.441957	0.0516154	0.00240528
PL1.2	PL	K-	25.3	2012-03-07	14	32	29.3578	9.19	17.8207	1.63772	0.702519	0.125193	0.0115053
PL1.2	PL	K-	25.775	2012-03-22	29	47	43.1193	15.89	25.5251	4.05595	0.652643	0.166588	0.0264708
PL1.2	PL	K-	26.2829	2012-04-05	43	61	55.9633	24.84	29.4285	7.31003	0.854894	0.251582	0.062493
PL1.2	PL	K-	25.1779	2012-04-19	57	75	68.8073	39.42	31.0521	12.2407	1.16709	0.362406	0.14286
PL1.2	PL	K-	26.7271	2012-05-03	71	89	81.6514	43.02	31.7842	13.6736	1.25153	0.397789	0.171129
PL1.24	PL	K-	23.6321	2012-03-01	1	13	11.9266	3.73	9.61538	0.358654	0.363615	0.034963	0.00130412
PL1.24	PL	K-	24.6271	2012-03-20	20	32	29.3578	11.23	19.5715	2.19788	0.762869	0.149305	0.016767
PL1.24	PL	K-	26.6167	2012-04-02	33	45	41.2844	16.86	26.3473	4.44216	0.69464	0.183019	0.030857
PL1.24	PL	K-	25.1779	2012-04-19	50	62	56.8807	30.5	30.3241	9.24884	0.752339	0.22814	0.0695826
PL1.24	PL	K-	26.7271	2012-05-03	64	76	69.7248	43.74	31.664	13.8498	0.988305	0.312937	0.136878
PL1.24	PL	K-	26.9283	2012-05-18	79	91	83.4862	53.08	32.2447	17.1155	1.19831	0.38639	0.205096
PL1.25	PL	K-	24.6271	2012-03-20	1	17	16.0377	4.27	10.5624	0.451015	0.409364	0.0432387	0.00184629
PL1.25	PL	K-	26.6167	2012-04-02	14	30	28.3019	7.44	19.1238	1.42281	0.683043	0.130624	0.0097184
PL1.25	PL	K-	24.95	2012-04-16	28	44	41.5094	NA	28.5817	NA	0.654561	0.187085	0.104693
PL1.25	PL	K-	25.3475	2012-04-30	42	58	54.717	22.86	30.8752	7.05806	0.639102	0.197324	0.0451082
PL1.25	PL	K-	26.9725	2012-05-14	56	72	67.9245	38.86	32.6346	12.6818	0.769008	0.250963	0.0975241
PL1.25	PL	K-	26.8125	2012-05-29	71	87	82.0755	46.8	33.0843	15.4835	0.876702	0.290051	0.135744
PL1.39	PL	K-	25.2746	2012-03-12	1	14	12.844	4.38	10	0.438	0.547099	0.0547099	0.00239629
PL1.39	PL	K-	26.2471	2012-03-27	16	29	26.6055	7.11	16.6942	1.18696	0.636127	0.106196	0.00755057
PL1.39	PL	K-	26.6937	2012-04-12	32	45	41.2844	16.5	26.5769	4.38518	0.644701	0.171341	0.0282713
PL1.39	PL	K-	26.8129	2012-04-26	46	59	54.1284	26.07	30.7329	8.01206	0.612664	0.188289	0.0490869
PL1.39	PL	K-	26.9725	2012-05-14	64	77	70.6422	43.92	31.815	13.9732	0.815038	0.259305	0.113887
PL1.39	PL	K-	26.8125	2012-05-29	79	92	84.4037	56.42	32.9076	18.5665	0.812317	0.267314	0.150818
PL1.4	PL	K-	25.65	2012-03-16	1	14	12.963	4.4	10.8387	0.476903	0.450726	0.0488529	0.00214953
PL1.4	PL	K-	26.5629	2012-03-30	15	28	25.9259	9.28	17.339	1.60906	0.762535	0.132216	0.0122696
PL1.4	PL	K-	26.6937	2012-04-12	28	41	37.963	17.39	24.4625	4.25403	0.540377	0.13219	0.0229878
PL1.4	PL	K-	26.8129	2012-04-26	42	55	50.9259	19.15	30.0158	5.74803	0.620957	0.186385	0.0356928
PL1.4	PL	K-	26.1667	2012-05-11	57	70	64.8148	42.72	31.3545	13.3947	0.898687	0.281779	0.120376
PL1.4	PL	K-	25.6283	2012-05-24	70	83	76.8519	50.8	32.3819	16.45	0.975707	0.315952	0.160504
PL2.2	PL	K+	25.225	2012-02-14	1	15	13.7615	5.6	10.5263	0.589474	0.512152	0.0539108	0.003019
PL2.2	PL	K+	25.1262	2012-02-28	15	29	26.6055	11.62	18.3673	2.13429	0.79115	0.145313	0.0168854
PL2.2	PL	K+	25.3954	2012-03-15	31	45	41.2844	20.34	25.5266	5.19211	0.594715	0.15181	0.0308782
PL2.2	PL	K+	26.5629	2012-03-30	46	60	55.0459	39.63	29.7236	11.7794	0.713553	0.212093	0.0840526
PL2.2	PL	K+	26.6937	2012-04-12	59	73	66.9725	44.91	30.8597	13.8591	0.835398	0.257802	0.115779
PL2.2	PL	K+	26.3408	2012-04-27	69	83	76.1468	72.73	33.9549	24.6954	0.904767	0.307213	0.223436
PL2.38	PL	K+	25.225	2012-02-14	1	14	12.7273	5.93	10.2837	0.609823	0.509223	0.0523669	0.00310536
PL2.38	PL	K+	25.1262	2012-02-28	15	28	25.4545	10.6	17.1569	1.81863	0.685072	0.117537	0.0124589
PL2.38	PL	K+	25.3954	2012-03-15	31	44	40	19.85	23.7358	4.71156	0.556076	0.131989	0.0261998
PL2.38	PL	K+	26.5629	2012-03-30	46	59	53.6364	34.85	27.9688	9.74713	0.748706	0.209404	0.0729773
PL2.38	PL	K+	26.6937	2012-04-12	59	72	65.4545	49.12	28.7966	14.1449	1.19217	0.343305	0.168631
PL2.38	PL	K+	26.3408	2012-04-27	74	87	79.0909	55.13	30.7006	16.9253	1.28408	0.394222	0.217334
PL2.47	PL	K+	25.0604	2012-02-17	1	14	12.7273	3.53	10.7463	0.379343	0.434661	0.0467098	0.00164886
PL2.47	PL	K+	25.65	2012-03-16	29	42	38.1818	14.31	23.5584	3.3712	0.687781	0.16203	0.0231865
PL2.47	PL	K+	26.5629	2012-03-30	43	56	50.9091	23.66	28.5653	6.75856	0.635084	0.181414	0.0429225
PL2.47	PL	K+	26.6937	2012-04-12	56	69	62.7273	37.05	29.5492	10.948	0.79633	0.235309	0.0871819
PL2.47	PL	K+	26.3408	2012-04-27	71	84	76.3636	47.31	30.4653	14.4131	1.32384	0.403311	0.190806
PL3.23	PL	K+	25.0604	2012-02-17	1	14	12.844	3.69	10.4101	0.384132	0.501872	0.0522454	0.00192785
PL3.23	PL	K+	23.6321	2012-03-01	14	27	24.7706	8.66	16.3529	1.41616	0.716938	0.11724	0.010153
PL3.23	PL	K+	25.65	2012-03-16	29	42	38.5321	15.57	21.9384	3.41582	0.694259	0.15231	0.0237146
PL3.23	PL	K+	26.5629	2012-03-30	43	56	51.3761	27.33	27.6408	7.55423	0.711685	0.196715	0.0537623
PL3.23	PL	K+	26.6937	2012-04-12	56	69	63.3028	40.54	29.0139	11.7622	0.897906	0.260517	0.105614
PL3.23	PL	K+	26.3408	2012-04-27	71	84	77.0642	53.97	30.6602	16.5473	1.19589	0.366662	0.197888
PL3.33	PL	K+	25.0604	2012-02-17	1	16	14.4144	4.87	12.2931	0.598676	0.558099	0.0686079	0.00334121
PL3.33	PL	K+	23.6321	2012-03-01	14	29	26.1261	8.96	17.8984	1.6037	0.652055	0.116707	0.010457
PL3.33	PL	K+	25.65	2012-03-16	29	44	39.6396	21.43	25.8142	5.53198	0.606493	0.156561	0.0335511
PL3.33	PL	K+	26.5629	2012-03-30	43	58	52.2523	27.15	29.3333	7.964	0.692688	0.203188	0.0551656
PL3.33	PL	K+	26.6937	2012-04-12	56	71	63.964	50.05	31.2475	15.6394	0.877773	0.274282	0.137278
PL3.33	PL	K+	26.3408	2012-04-27	71	86	77.4775	52.18	32.0937	16.7465	1.28749	0.413203	0.215609
PL3.5	PL	K+	25.0604	2012-02-17	1	14	12.844	3.85	9.73451	0.374779	0.412852	0.0401891	0.00154728
PL3.5	PL	K+	23.6321	2012-03-01	14	27	24.7706	10.62	16.0766	1.70733	0.775162	0.124619	0.0132346
PL3.5	PL	K+	25.65	2012-03-16	29	42	38.5321	18.08	23.094	4.1754	0.732761	0.169224	0.0305957
PL3.5	PL	K+	26.5629	2012-03-30	43	56	51.3761	31.32	27.7438	8.68936	0.697704	0.19357	0.060626
PL3.5	PL	K+	26.6937	2012-04-12	56	69	63.3028	51.21	29.5365	15.1257	0.839056	0.247828	0.126913
PL3.5	PL	K+	26.3408	2012-04-27	71	84	77.0642	53.32	30.8448	16.4465	1.05955	0.326815	0.174258

## Sheet: data 2012_post harvest
plant ID	genotype	day after harvest	day after ethylene treatment	day after bloom	storage temperature (°C)	pulp fresh weight (g)	pulp dry weight (g)	citrate concentration in the dry pulp (g/100g DW)	citrate concentration in the fresh pulp (g/100g FW)	amount of citrate in the pulp (g)
IDN1.13	IDN	8	0	88	18	39.06	12.0821	0.942905	0.29166	0.113923
IDN1.13	IDN	11	3	91	18	40.9	12.264	0.94374	0.282983	0.11574
IDN1.13	IDN	14	6	94	18	44.11	12.8528	0.87492	0.254934	0.112451
IDN1.13	IDN	17	9	97	18	41.05	11.372	0.760811	0.210766	0.0865196
IDN1.13	IDN	21	13	101	18	38.01	9.93489	0.700961	0.183214	0.0696397
IDN1.22	IDN	8	0	91	18	30.57	9.52543	0.917716	0.285955	0.0874165
IDN1.22	IDN	11	3	94	18	36.39	11.0591	0.953565	0.289794	0.105456
IDN1.22	IDN	14	6	97	18	38.27	11.2412	1.03365	0.303619	0.116195
IDN1.22	IDN	17	9	100	18	39.54	11.1632	0.836717	0.236227	0.0934041
IDN1.22	IDN	21	13	104	18	36.47	9.57502	0.820299	0.215365	0.0785438
IDN1.26	IDN	9	0	90	18	50.11	15.1012	1.17175	0.353122	0.176949
IDN1.26	IDN	12	3	93	18	49.36	14.6919	1.19033	0.354298	0.174881
IDN1.26	IDN	15	6	96	18	55.93	16.1996	0.905141	0.262165	0.146629
IDN1.26	IDN	18	9	99	18	60.18	16.6229	0.891558	0.246265	0.148202
IDN1.26	IDN	22	13	103	18	51.91	13.4201	0.797308	0.206126	0.107
IDN1.30	IDN	7	0	88	18	36.02	11.1495	0.883345	0.273428	0.0984889
IDN1.30	IDN	10	3	91	18	38.59	11.7141	0.924065	0.280502	0.108246
IDN1.30	IDN	13	6	94	18	37.6	11.3801	0.742439	0.224709	0.0844906
IDN1.30	IDN	16	9	97	18	41.88	11.982	0.904655	0.258824	0.108395
IDN1.30	IDN	20	13	101	18	38.17	9.87493	0.709434	0.183537	0.0700561
IDN1.33	IDN	5	0	87	18	41.63	12.6798	0.826182	0.251642	0.104759
IDN1.33	IDN	8	3	90	18	48.51	14.7083	0.896395	0.271788	0.131845
IDN1.33	IDN	11	6	93	18	45.72	13.6413	0.983286	0.293379	0.134133
IDN1.33	IDN	14	9	96	18	52.78	14.4823	0.799562	0.219391	0.115795
IDN1.33	IDN	18	13	100	18	50.5	13.0191	0.889184	0.229236	0.115764
IDN1.45	IDN	8	0	88	18	29.41	9.35585	0.914385	0.290882	0.0855485
IDN1.45	IDN	11	3	91	18	34.4	10.6235	0.866678	0.267651	0.0920718
IDN1.45	IDN	14	6	94	18	35.01	10.3614	0.9297	0.275151	0.0963303
IDN1.45	IDN	17	9	97	18	38.49	10.7562	0.837292	0.233985	0.0900608
IDN1.45	IDN	21	13	101	18	38.72	10.1075	0.840132	0.219309	0.0849164
IDN2.36	IDN	5	0	87	18	31.64	9.58245	0.738131	0.223549	0.070731
IDN2.36	IDN	8	3	90	18	33.08	10.1668	0.800566	0.246047	0.0813923
IDN2.36	IDN	11	6	93	18	38.87	11.3191	1.01383	0.295231	0.114756
IDN2.36	IDN	14	9	96	18	39.72	10.9057	1.1373	0.312262	0.124031
IDN2.36	IDN	18	13	100	18	37.92	9.82473	0.915354	0.23716	0.0899311
IDN2.4	IDN	12	0	91	18	28.19	8.83582	0.932495	0.292279	0.0823936
IDN2.4	IDN	15	3	94	18	33.2	10.2989	1.00704	0.312391	0.103714
IDN2.4	IDN	18	6	97	18	33.2	9.5661	0.733268	0.211281	0.0701452
IDN2.4	IDN	25	13	104	18	28.92	7.17175	0.593613	0.147208	0.0425725
IDN3.16	IDN	5	0	85	18	33.98	10.9766	0.815705	0.263498	0.0895366
IDN3.16	IDN	8	3	88	18	34.74	10.9969	1.00147	0.317013	0.11013
IDN3.16	IDN	11	6	91	18	39.51	12.2035	0.773153	0.238805	0.094352
IDN3.16	IDN	14	9	94	18	38.31	11.292	0.78905	0.232575	0.0890996
IDN3.16	IDN	18	13	98	18	38.58	10.6297	0.72086	0.198614	0.0766252
IDN3.17	IDN	9	0	91	18	33.07	9.95	0.947569	0.285102	0.0942831
IDN3.17	IDN	12	3	94	18	33.64	10.1812	1.05079	0.318024	0.106983
IDN3.17	IDN	15	6	97	18	32.68	9.5027	0.944417	0.274618	0.0897451
IDN3.17	IDN	18	9	100	18	36.8	10.0739	0.923825	0.252895	0.0930653
IDN3.17	IDN	22	13	104	18	31.95	8.14313	0.894879	0.228079	0.0728712
IDN3.27	IDN	6	0	88	18	35.83	11.2247	0.945707	0.296267	0.106152
IDN3.27	IDN	9	3	91	18	37.92	11.3499	1.05557	0.315944	0.119806
IDN3.27	IDN	12	6	94	18	38.6	11.347	1.0194	0.299666	0.115671
IDN3.27	IDN	15	9	97	18	41.56	11.3686	0.938327	0.256676	0.106674
IDN3.27	IDN	19	13	101	18	42.69	10.7765	0.714043	0.180251	0.076949
IDN3.7	IDN	6	0	88	18	31.94	10.1778	0.794866	0.253287	0.0808998
IDN3.7	IDN	9	3	91	18	29.51	9.44481	1.00679	0.322226	0.095089
IDN3.7	IDN	12	6	94	18	36.59	11.1524	0.997288	0.303967	0.111222
IDN3.7	IDN	15	9	97	18	37.04	10.6073	0.784619	0.224695	0.0832271
IDN3.7	IDN	19	13	101	18	33.91	9.12692	0.73098	0.196744	0.0667159
JB1.27	JB	6	0	71	18	48.62	14.5087	0.644634	0.192366	0.0935282
JB1.27	JB	12	6	77	18	64.06	18.7105	2.12766	0.621444	0.398097
JB1.27	JB	15	9	80	18	69.45	19.1667	2.23021	0.61549	0.427458
JB1.27	JB	19	13	84	18	64.55	16.6427	2.01202	0.518754	0.334856
JB1.3	JB	9	0	75	18	62.43	18.4802	0.729777	0.216024	0.134864
JB1.3	JB	15	6	81	18	62.95	17.9068	2.54112	0.722849	0.455034
JB1.3	JB	18	9	84	18	65.09	17.6967	2.58318	0.702317	0.457138
JB1.3	JB	22	13	88	18	68.37	17.3883	2.43278	0.618718	0.423017
JB1.37	JB	12	0	77	18	58.18	17.5717	0.619483	0.187098	0.108854
JB1.37	JB	15	3	80	18	64.67	18.9488	1.62141	0.475085	0.307238
JB1.37	JB	18	6	83	18	64.67	18.868	2.61341	0.762482	0.493097
JB1.37	JB	21	9	86	18	63.06	17.5625	2.8723	0.79995	0.504448
JB1.37	JB	25	13	90	18	59.34	15.6028	2.31008	0.60741	0.360437
JB1.38	JB	12	0	77	18	50.6	15.779	0.707797	0.220718	0.111683
JB1.38	JB	15	3	80	18	68.92	21.2811	0.906252	0.279833	0.192861
JB1.38	JB	18	6	83	18	68.92	21.3531	2.6503	0.821126	0.56592
JB1.38	JB	21	9	86	18	60.73	17.4124	2.7288	0.782397	0.475149
JB1.38	JB	25	13	90	18	59.42	16.425	2.0533	0.567577	0.337254
JB1.42	JB	12	0	77	18	76.29	21.8146	1.05456	0.301544	0.230048
JB1.42	JB	15	3	80	18	85.77	25.5694	2.14491	0.639431	0.54844
JB1.42	JB	18	6	83	18	85.77	24.3776	3.14095	0.892723	0.765688
JB1.42	JB	21	9	86	18	82.51	22.3631	2.96744	0.80428	0.663611
JB1.42	JB	25	13	90	18	70.35	17.3797	2.81511	0.695461	0.489257
JB1.6	JB	8	0	74	18	37.39	10.9622	0.677431	0.198612	0.0742612
JB1.6	JB	11	3	77	18	36.23	10.684	1.22529	0.361329	0.130909
JB1.6	JB	14	6	80	18	41.2	12.1995	2.19283	0.649305	0.267514
JB1.6	JB	17	9	83	18	44.02	12.5021	2.40467	0.682949	0.300634
JB1.6	JB	21	13	87	18	43.18	11.5224	2.18073	0.581918	0.251272
JB2.12	JB	9	0	74	18	79.18	23.7263	0.636424	0.190704	0.151
JB2.12	JB	12	3	77	18	69.04	18.8976	1.39438	0.38167	0.263505
JB2.12	JB	15	6	80	18	77.49	22.4207	2.69826	0.780705	0.604969
JB2.12	JB	18	9	83	18	67.11	18.2046	2.78199	0.754657	0.50645
JB2.12	JB	22	13	87	18	79.73	20.2395	2.65343	0.673573	0.53704
JB2.17	JB	5	0	70	18	67.74	20.8446	0.587772	0.180866	0.122519
JB2.17	JB	8	3	73	18	58.23	17.9281	1.44431	0.444679	0.258936
JB2.17	JB	11	6	76	18	66.11	20.8318	2.82221	0.889302	0.587918
JB2.17	JB	14	9	79	18	58.23	17.5819	2.92096	0.881952	0.51356
JB2.17	JB	18	13	83	18	70.15	19.5641	2.75171	0.767425	0.538349
JB2.2	JB	9	0	73	18	49.29	14.295	0.639018	0.185327	0.0913476
JB2.2	JB	12	3	76	18	51.56	14.8404	1.43685	0.413565	0.213234
JB2.2	JB	15	6	79	18	55.97	14.7072	2.73682	0.719152	0.40251
JB2.2	JB	18	9	82	18	68.94	18.2945	2.99408	0.794534	0.547752
JB2.2	JB	22	13	86	18	67.84	16.8469	2.45791	0.610381	0.414083
JB2.24	JB	5	0	70	18	62.19	18.6526	0.536181	0.160817	0.100012
JB2.24	JB	8	3	73	18	64.58	20.1945	1.19207	0.372768	0.240734
JB2.24	JB	11	6	76	18	62.47	19.4858	2.99147	0.933104	0.58291
JB2.24	JB	14	9	79	18	64.58	19.7006	3.09797	0.945059	0.610319
JB2.24	JB	18	13	83	18	64.4	17.9918	2.8236	0.788848	0.508018
JB2.30	JB	8	0	73	18	67.63	20.2472	0.621024	0.185924	0.12574
JB2.30	JB	11	3	76	18	69.97	20.5398	1.35404	0.397481	0.278118
JB2.30	JB	14	6	79	18	69.36	20.1963	2.55235	0.743194	0.515479
JB2.30	JB	17	9	82	18	69.97	19.4286	2.96969	0.824595	0.576969
JB2.30	JB	21	13	86	18	78.58	20.5782	2.64455	0.692545	0.544202
JB2.32	JB	12	0	77	18	65.37	19.3139	0.614379	0.181521	0.11866
JB2.32	JB	15	3	80	18	71.95	20.3826	1.39711	0.395787	0.284769
JB2.32	JB	18	6	83	18	71.95	20.6479	2.23541	0.641509	0.461566
JB2.32	JB	21	9	86	18	69.82	20.8437	2.55139	0.761678	0.531804
JB2.32	JB	25	13	90	18	64.46	16.3558	2.35535	0.597636	0.385236
PL1.12	PL	5	0	81	18	59.23	17.4371	1.1616	0.34197	0.202549
PL1.12	PL	8	3	84	18	55.62	16.3594	0.919029	0.270312	0.150348
PL1.12	PL	11	6	87	18	60.49	16.8264	0.627781	0.174628	0.105633
PL1.12	PL	14	9	90	18	65.96	17.3451	0.477047	0.125446	0.0827445
PL1.12	PL	18	13	94	18	71.74	17.6454	0.458611	0.112801	0.0809235
PL1.19	PL	9	0	85	18	47.24	14.5012	1.00422	0.308264	0.145624
PL1.19	PL	12	3	88	18	47.72	14.4875	0.689439	0.20931	0.0998825
PL1.19	PL	15	6	91	18	51.23	15.1521	0.453659	0.134177	0.0687388
PL1.19	PL	18	9	94	18	56.46	15.7834	0.29304	0.0819194	0.0462517
PL1.19	PL	22	13	98	18	61.97	15.9965	0.503191	0.12989	0.080493
PL1.20	PL	5	0	81	18	36.26	11.2434	1.02924	0.319143	0.115721
PL1.20	PL	8	3	84	18	76.54	23.4053	0.673583	0.205976	0.157654
PL1.20	PL	11	6	87	18	36.49	10.3896	0.526692	0.149962	0.0547211
PL1.20	PL	14	9	90	18	38.09	10.2254	0.244212	0.0655598	0.0249717
PL1.20	PL	18	13	94	18	43.89	10.8453	0.159396	0.0393871	0.017287
PL1.21	PL	12	0	88	18	47.09	14.611	0.895297	0.27779	0.130812
PL1.21	PL	15	3	91	18	62.48	19.2716	1.1278	0.347863	0.217345
PL1.21	PL	18	6	94	18	62.48	18.7032	0.451853	0.135261	0.0845112
PL1.21	PL	21	9	97	18	48.09	13.0472	0.312626	0.0848177	0.0407888
PL1.21	PL	25	13	101	18	63.66	16.6407	0.334084	0.0873297	0.0555941
PL1.26	PL	5	0	81	18	46.47	14.8837	1.05343	0.3374	0.15679
PL1.26	PL	8	3	84	18	57.75	18.1612	0.702469	0.220912	0.127577
PL1.26	PL	11	6	87	18	51.53	15.6379	0.492561	0.149479	0.0770264
PL1.26	PL	14	9	90	18	57.48	16.0256	0.358014	0.0998156	0.057374
PL1.26	PL	18	13	94	18	59.62	15.4691	0.246729	0.0640168	0.0381668
PL1.9	PL	12	0	88	18	62.65	19.1767	1.033	0.316194	0.198096
PL1.9	PL	15	3	91	18	58	17.7012	0.898058	0.274082	0.158967
PL1.9	PL	18	6	94	18	58	17.1784	0.600198	0.177767	0.103105
PL1.9	PL	21	9	97	18	63.5	17.4029	0.327408	0.0897296	0.0569783
PL1.9	PL	25	13	101	18	68.59	18.2804	0.326379	0.0869856	0.0596635
PL2.41	PL	7	0	84	18	52.9	16.0088	1.13435	0.34328	0.181595
PL2.41	PL	10	3	87	18	45.1	13.5735	0.89336	0.26887	0.12126
PL2.41	PL	13	6	90	18	53.44	15.3825	0.697468	0.200764	0.107288
PL2.41	PL	16	9	93	18	52.12	14.4102	0.45887	0.126869	0.0661241
PL2.41	PL	20	13	97	18	57.21	14.1306	0.406727	0.10046	0.057473
PL2.49	PL	5	0	83	18	55.04	17.2324	1.07105	0.335334	0.184568
PL2.49	PL	8	3	86	18	57.26	17.3481	0.811101	0.24574	0.140711
PL2.49	PL	11	6	89	18	57.32	16.7432	0.609326	0.177985	0.102021
PL2.49	PL	14	9	92	18	62.59	17.1731	0.281129	0.0771347	0.0482786
PL2.49	PL	18	13	96	18	63.01	16.2075	0.360449	0.0927152	0.0584199
PL3.20	PL	9	0	91	18	59.75	17.7156	1.14873	0.340592	0.203504
PL3.20	PL	12	3	94	18	54.62	16.2734	1.15637	0.344528	0.188181
PL3.20	PL	15	6	97	18	59.99	17.1342	0.880647	0.251529	0.150892
PL3.20	PL	18	9	100	18	61.1	16.6618	0.752717	0.205264	0.125416
PL3.20	PL	22	13	104	18	65.59	16.5017	0.670297	0.168639	0.11061
PL3.35	PL	9	0	90	18	35.76	10.723	1.43372	0.429917	0.153738
PL3.35	PL	12	3	93	18	41.18	12.141	1.03525	0.305221	0.12569
PL3.35	PL	15	6	96	18	44.2	12.3813	0.836689	0.234373	0.103593
PL3.35	PL	18	9	99	18	46.12	11.987	0.746161	0.193933	0.0894421
PL3.35	PL	22	13	103	18	41.05	10.4141	0.593446	0.150554	0.0618023
PL3.43	PL	9	0	91	18	44.16	13.5461	1.17891	0.361633	0.159697
PL3.43	PL	12	3	94	18	47.56	14.6307	0.904033	0.278105	0.132267
PL3.43	PL	15	6	97	18	52.74	15.7999	0.726137	0.217536	0.114729
PL3.43	PL	18	9	100	18	48.95	13.8641	0.563306	0.159545	0.0780972
PL3.43	PL	22	13	104	18	55.01	14.3726	0.37127	0.0970029	0.0533613
PL3.47	PL	5	0	84	18	46	14.2546	1.07895	0.334346	0.153799
PL3.47	PL	8	3	87	18	49.49	15.3042	0.920261	0.284579	0.140838
PL3.47	PL	11	6	90	18	49.38	14.7283	0.641289	0.191273	0.0944507
PL3.47	PL	14	9	93	18	52.66	14.5949	0.470479	0.130395	0.0686662
PL3.47	PL	18	13	97	18	56.27	14.391	0.381282	0.0975127	0.0548704
